# Supplementary material for: Predicted ‘wiring landscape’ of Ras-effector interactions in 29 human tissues
Source: NPJ Syst Biol Appl. 2021 Feb 12;7:10. doi: 10.1038/s41540-021-00170-0 (PMC7881153; doi:10.1038/s41540-021-00170-0)
Supplement: Supplementary file 2 — Supplementary Data 1 [file 41540_2021_170_MOESM2_ESM.xlsx]

## Sheet: Sheet1
Supplementary Table 1. System's parameters of the oncogenic Ras network: binding affinities Kd (µM) and protein concentrations (nM).
Red values: if estimated as per (Ibáňez Gaspar et al. (2020) Small GTPases)
Class	Gene_symbol	Kd (µM)	Adrenal gland	Appendix	Brain	Colon	Duodenum	Endometrium	Esophagus	Fallopian tube	Fat	Gallbladder	Heart	Kidney	Liver	Lung	Lymph node	Ovary	Pancreas	Placenta	Prostate	Rectum	Salivary gland	Small intestine	Smooth muscle	Spleen	Stomach	Testis	Thyroid	Tonsil	Urinary bladder
-	HRAS	-	27.428	5.39638	223.94	13.1062	83.5701	48.3375	36.3016	17.7902	39.1503	0.380074	53.84	20.2376	61.841	18.7343	2.13558	9.78981	32.9223	7.22455	21.7885	8.17559	44.4338	21.9258	20.7295	5.02372	16.304	3.74932	21.8737	15.4337	23.3322
-	KRAS	-	146.602	331.563	1270.72	276.371	815.805	344.623	262.106	277.728	217.262	367.459	344.546	159.442	323.021	586.94	31.0334	245.707	31.4971	253.415	123	513.282	328.643	502.599	146.743	114.407	421.592	344.086	80.3325	57.2881	332.738
-	NRAS	-	12.0922	19.3045	47.9999	23.5621	29.7006	10.1996	25.1478	10.4173	16.5468	10.5983	9.20714	12.1432	32.8563	59.9365	4.2247	11.356	45.7697	69.3937	16.3203	38	28.5125	18.5731	18.5053	6.64756	15.5511	38.0465	4.93592	9.24297	15.4351
1	ARAF	0.07	29.0496	23.7662	36.1921	25.7591	92.9628	32.5723	51.0554	22.3316	36.2605	127.162	30.5052	17.7906	117.266	63.6057	15.5311	20.5486	65.4817	36.4906	70.8853	46.2997	73.0869	39.0811	24.8823	34.946	45.7695	72.7169	27.5909	38.4545	41.2912
1	BRAF	0.04	2.91557	0.640339	21.2259	2.08114	8.32801	2.10146	2.55415	2.1266	0.514186	2.88518	2.86469	1.52845	9.08074	5.45685	2.24554	1.84623	1.11484	0.684813	9.01575	2.8169	3.24365	4.38292	1.72333	6.39048	3.22573	16.4229	1.80961	0.621741	2.13088
1	RAF1	0.08	3.1927	12.5158	9.50744	5.56718	16.9959	6.65061	4.61896	4.65692	12.8969	3.33084	18.2384	3.98581	17.4316	7.72932	0.948667	3.76123	8.1091	8.09456	6.35073	2.13668	2.40583	12.3339	4.1962	2.57708	4.16895	15.6218	5.55603	2.27236	0.262316
2	PIK3CA	10	8.32409	0.950062	20.0945	0.567815	4.26509	4.8749	2.65644	1.92358	16.2202	3.44632	7.724	2.6538	19.741	24.9683	1.11321	0.915535	0.372297	5.20392	6.45715	4.95923	1.91431	3.1171	4.56482	2.8323	1.79049	5.79808	0.72062	0.454153	3.37099
2	PIK3CB	5	2.22567	1.57833	5.67181	3.91269	11.265	7.58587	5.39323	2.64478	2.47542	2.99801	9.45536	3.05445	6.04331	3.90837	1.2426	1.57803	8.15485	12.6743	4.67982	7.0524	24.6158	5.22493	2.75225	1.2094	2.41028	1.03052	5.63209	2.07068	0.64977
2	PIK3CD	7.5	0.83352	7.69375	1.05211	0.694815	5.42738	2.64756	2.11615	1.77947	9.18656	11.8706	0.88742	2.19979	4.21937	7.67291	19.2327	4.30636	1.43548	1.80844	1.57381	1.3729	1.81899	4.55757	0.171558	13.6732	1.27755	5.64898	0.249021	6.86536	6.40415
2	PIK3CG	2.9	0.752961	3.80059	0.34599	0.896464	9.73786	0.504161	2.99976	0.768874	2.47461	1.13453	13.7732	0.0883557	12.7809	4.53116	2.26332	1.07655	1.20915	0.0977324	0.145486	0.995399	0.405792	6.57085	3.06787	3.29452	2.49009	2.0743	0	2.62268	3.31061
2	PIK3C2B	10	6.88419	3.08794	2.05838	2.81786	15.9432	15.4311	36.3156	2.96283	1.14822	63.1374	4.64627	4.97259	4.73508	46.6711	14.539	1.47805	1.17169	6.72761	100.7	6.03656	44.1271	26.8676	0.342848	0.796243	288.629	428.788	0.984875	3.41134	25.1463
2	PIK3C2G	10	0	0	0	0.0113245	0.373404	0.564446	1.4697	0	0.163599	4.79256	0	0.195867	3.02115	0.031937	0.0512924	0.199533	0	0	0.771726	0	1.57499	0.430574	0	0.30657	0.114986	0	0.199363	0	0.507898
2	PIK3C2A	39	10.4256	7.17507	13.0761	9.06743	35.9546	12.9466	17.3683	5.90785	17.2264	10.9573	11.9903	7.24855	18.5027	14.6696	6.54679	6.15159	14.3341	11.2165	11.449	8.42532	4.70059	19.2764	5.23902	4.14794	9.27273	21.1906	7.44158	1.25692	10.5265
3	RALGDS	1	45.7746	18.5944	45.6716	6.64065	30.4551	13.3566	29.6944	19.7495	51.2107	45.9715	31.6777	2.92973	12.507	48.0585	15.0817	25.9919	34.127	15.7976	30.2039	12.011	32.8007	28.4885	8.98209	19.953	20.3319	7.43652	5.37847	3.41378	30.5663
3	RGL1	3.5	20.8982	0.425188	0.0265661	10.0523	11.8546	0.0774837	0.126265	0.116995	43.0768	0.63884	2.56036	0.0551402	0.110749	1.31173	7.55757	16.8699	0.0779611	0.196221	0.515046	15.3771	2.29433	0.0943573	9.05109	31.1176	9.85687	0.0462526	4.79346	49.2418	0.543348
3	RGL2	0.09	12.3163	9.22314	8.50381	5.18078	18.7098	9.97098	50.0988	7.53704	7.44545	15.1333	14.8498	4.90582	9.38832	15.6734	3.9255	8.16513	38.0144	22.0872	16.82	15.8432	10.1729	11.5116	59.8163	13.2435	12.7827	6.29296	9.36142	1.25421	74.0303
3	RGL3	39	9.60699	0	0.47895	2.08386	2.12754	2.46962	2.56818	0.776054	15.7185	5.63011	1.88045	1.73167	0	2.30413	0	0	2.45237	1.2966	4.74042	2.80216	0	1.10948	0.427321	0.215264	1.69392	0.024606	8.37989	0.036897	0.190429
3	RGL4	39	0	6.39045	0	0	0	0	0	0	10.8285	1.67225	0	0	0	0	4.03616	0	0	0	0	0	0	3.4932	0	4.32471	0	0	0	2.06776	1.06774
4	MLLT4	3.03	25.1668	11.003	29.0858	33.666	83.3063	36.053	23.0262	82.5731	36.1675	35.0244	75.5532	49.0671	231.657	39.3881	5.62938	37.1048	110.787	120.944	91.576	54.8145	75.9804	92.0689	24.3111	43.6911	46.6698	60.3132	39.9788	6.49626	18.2138
5	PLCE1	0.82	0.129991	1.41123	0.0410495	0.235313	0.566642	0.93499	0.23027	0.199915	5.2948	0.0692516	2.23141	0.23374	0.2414	0.210807	0	1.56257	0.0470238	0.0623657	0.21682	0.690246	0.057528	0.286605	0.214359	5.6942	0.416204	0.217801	0.0199722	0	0.0290317
6	RIN1	0.88	1.4047	0.222402	4.97206	1.24611	3.46705	1.3081	1.86546	13.3606	2.11102	3.34798	0.188671	0.696373	12.5476	2.11048	0.598229	3.24264	0	1.61498	3.02135	2.10294	0.204184	3.50755	2.1073	0.779745	6.10564	0.521571	0.150037	0.245134	0.414463
6	RIN2	11	0.951541	1.65797	0.608893	26.9609	2.95445	7.13062	6.76945	2.42577	4.26685	2.71201	6.95035	1.06004	10.0662	6.87599	2.2311	5.57483	7.34963	2.45027	0.63267	5.82083	2.15199	16.5189	0.530266	6.06343	3.25815	1.16208	0.218136	2.18908	2.74114
6	RIN3	5	2.97359	11.8566	5.22994	1.89904	4.12621	4.41973	10.4493	0.832256	3.83923	19.6937	1.63184	1.23137	19.5925	3.78941	4.65975	4.8172	11.6125	3.19431	4.49132	5.84207	1.64027	4.02404	4.09697	11.5256	3.18098	4.54084	4.38178	3.98848	12.4592
6	SNX27	10	108.197	43.2004	189.438	49.982	134.614	92.4339	167.622	66.5604	142.931	151.259	85.4934	129.348	129.365	159.523	22.7381	59.4396	58.7535	107.609	94.395	113.561	79.1309	95.1167	58.3396	69.6899	91.8682	91.405	52.3622	11.0804	69.8415
7	TIAM1	39	4.01781	0.0448866	4.58147	0.0162427	1.43541	1.17661	25.1208	0.885131	1.12605	0.448667	0.0648929	1.0152	7.36999	0.279347	0.760955	0.369489	0.219007	0.798759	3.20538	0.667718	0.387059	1.75872	0.458691	2.10451	0.0106	2.71326	0.29417	0.372408	0.250496
7	TIAM2	5	0	0	27.825	0.713928	0.315575	0.647497	0	0	0	0.0992693	0.115339	0	0	0	0	0	0	0	0	0	0	0.359063	0	0.027131	1.2397	0.240663	0	0.118057	0.913904
7	ARHGAP20	39	1.17656	1.35333	0.493292	1.31206	1.17994	5.47639	2.43533	1.16954	4.65541	2.70869	0	0	0	0.523574	0	1.83413	7.26383	0.366006	1.52457	0.471367	0	1.29402	2.53182	1.01598	0	0.810048	0	0	2.88647
7	ARAP1	7.5	43.2088	25.2182	8.69443	12.4073	15.873	28.4595	38.1904	19.4935	75.8064	55.0531	14.6425	8.83836	23.9733	61.8202	11.1651	32.4344	24.1794	19.0438	16.1963	22.6619	9.23184	24.7035	12.9008	52.3925	14.1034	15.576	15.2884	6.64044	32.2187
7	ARAP2	20	6.71778	0.671634	5.19691	0.890215	1.85213	0.553414	1.02512	1.3976	7.67597	0.662569	0.414217	0.0559536	2.7871	3.07062	0.483646	1.05595	1.62449	0.38632	0.0715387	0.817565	0.0705079	2.62835	0.0980688	0.524444	0.93801	1.79325	0.675936	0.107884	0.825965
7	ARAP3	5	0.523674	0.142961	0.0512562	0.500155	0.353069	1.2759	2.65274	0.605638	1.04179	0.831749	2.2734	0.202365	1.11717	1.00458	0.180372	0.579789	0.0736842	1.78956	0.562177	0.889213	0.193377	0.315841	0.645073	0.277707	0.116754	0.828312	0.603838	0.117591	0.321486
7	DGKQ	10	1.92967	0.722426	10.7727	1.70865	3.45638	3.77059	5.38725	0.618197	0.601184	7.38139	2.80137	5.18377	1.0671	1.69939	0.418063	2.68883	0.384698	2.56721	2.73029	5.45109	0.648209	11.4681	4.68828	1.27457	5.04641	3.30026	2.55088	0.600031	1.92627
8	RASSF1	39	14.3385	1.12623	0.257385	0.960848	2.85393	1.06207	15.1858	0.0614984	0.72892	33.5471	27.2419	19.6608	14.129	1.8528	0.14035	0.663514	33.9954	0.484197	2.07645	1.03632	23.0723	1.82746	8.56122	32.6478	2.08553	3.77994	0.110018	0.11617	26.3931
8	RASSF10	10	0	0	0	0	0	0	0	2.0936	0	0	0	0	0	3.26312	0	0	0	0	0	0	2.34195	0	0	0	2.82257	0	0	0	0
8	RASSF2	39	29.3308	44.9949	79.6498	6.42495	43.856	55.9224	28.978	13.337	19.4458	24.8564	23.9962	0.101086	7.80128	88.2047	51.8592	4.50272	0	18.0902	49.6764	8.51243	7.41242	15.6148	42.7256	61.5457	13.7007	76.1018	1.46314	61.2452	30.5014
8	RASSF3	39	3.11629	2.01308	1.53617	0.0928844	4.12132	20.0818	4.88686	0.741677	0.438942	39.1461	7.42063	0.184711	21.7272	1.04319	0.547561	0.410006	0.660599	49.762	1.06896	13.427	1.85608	0.664261	25.6956	0.670652	43.0178	27.3855	2.70048	10.2827	1.60063
8	RASSF4	39	0.430236	2.75317	2.00415	7.04326	8.83477	1.99444	7.24157	1.33369	34.9993	27.4145	1.00331	1.24185	0.258574	1.03517	4.96178	3.5132	2.2527	0.325006	1.63832	1.96531	13.6439	3.1692	0.0928297	9.02822	3.45916	10.8309	1.28125	0.733555	5.79784
8	RASSF5	0.21	15.6616	7.71406	0.31526	5.79762	18.2518	4.339	11.0801	4.59395	18.142	16.3538	0.720071	1.04336	1.90179	25.875	27.972	110.155	0.739501	10.2727	41.3241	40.2795	13.4187	15.9365	2.12009	23.1247	13.4687	44.6004	2.26616	14.9008	20.8112
8	RASSF6	39	0	0.224229	0	0.478438	12.6108	0	0	0.454476	0	4.08689	0	1.27589	4.39638	0.232167	0	0.117109	13.7355	1.37612	5.29245	0.517233	0.139628	1.90877	0	0	47.5147	0	0.458028	0.0830015	3.09829
8	RASSF7	10	1.68082	4.43782	0	2.5369	2.67764	4.56991	2.60279	13.6243	513.045	1.27274	0	3.30005	0.427488	5.30541	3.56775	2.60669	3.78126	2.60062	0.735207	3.94988	1.76369	7.9175	0	5.59188	6.00865	2.32146	1.04532	0.407684	0.501861
8	RASSF8	10	4.55126	3.72777	2.76785	1.50046	0.436091	11.3516	6.30704	4.95531	2.14296	1.82378	7.28901	9.76704	0.429981	3.37183	0.899931	0.72618	2.25041	2.32054	3.11389	4.77216	1.24685	33.1064	6.97862	0.726876	1.63353	4.20181	4.2913	0.309499	0.657952
8	RASSF9	10	5.57617	0	0	0	1.93708	0.215313	6.85319	0.114863	0	2.51857	9.48949	2.47227	0	0.492003	0.965348	2.90023	29.7646	0	3.52938	1.71565	0	0	1.71619	2.11702	3.0468	0	0	0.512577	2.0231
9	RAPGEF2	33	4.60317	37.8149	43.5525	2.3655	7.88451	2.37346	3.11139	1.21812	3.08464	3.53352	10.879	0.963118	2.01027	4.90626	0.58337	7.18785	3.47854	10.3626	0.602819	5.40921	1.77288	3.85368	1.74435	4.18809	8.59336	3.37833	1.53194	1.09269	1.1116
9	RAPGEF3	50	0.0449563	0	1.47951	0.0418933	0.0210252	0.44844	6.90204	0.0773724	0.508113	1.09436	0.283714	1.18714	0	9.29946	0.0503894	0.442934	0.173913	0.0858853	0.0399227	17.3833	0.963718	0.262078	1.09398	0.112963	0.833309	0.296619	0.946771	0	15.113
9	RAPGEF4	10	10.2922	0.124428	13.1293	0.720287	0.189872	0.446736	1.30871	0.130115	5.07974	0.994312	1.39664	0.0391632	5.10586	12.7939	2.65037	3.70799	24.769	0.684409	0.635653	1.1764	0	0.437405	0.0979836	0.344486	0.235425	1.51636	1.59194	0	0.0685373
9	RAPGEF5	50	13.4484	6.0088	44.0369	8.12842	8.48877	8.41364	15.812	2.18187	15.4706	21.2736	25.486	24.4212	39.093	82.1412	5.48006	5.75446	16.5204	53.4487	4.96995	15.9039	5.04737	7.55669	10.5618	33.0851	9.05783	9.5853	12.9515	2.68482	7.15098
9	RAPGEF6	5	1.44731	3.19962	0.371022	1.52106	2.86842	0.438399	0.309834	1.09075	1.01266	2.22025	0.63829	0.438743	0.537254	5.32727	3.90819	3.60682	10.4646	1.35077	0.918111	1.3893	1.02466	1.92262	0.680712	2.81244	0.314741	1.50771	0.205877	1.95587	2.24434
9	KRIT1	33	1.90088	0.889174	5.12901	1.1873	2.68544	2.47807	0.208673	2.11694	3.77022	1.87951	4.76248	0.879255	5.72771	3.31703	1.16514	1.36531	0.321076	1.97785	0.668362	2.15963	0.903274	0.857656	1.53531	2.79461	5.40619	7.88371	1.68749	0.974157	0.930624
9	RASIP1	50	25.4211	2.41106	5.41347	12.9013	25.1285	33.2029	15.1685	10.4358	78.963	22.6197	87.3625	19.0327	67.071	15.5836	15.5868	10.4865	25.5189	109.459	16.234	28.1719	6.80288	18.9724	20.1867	90.9857	7.45088	10.0537	27.9434	1.30049	7.54677
9	RADIL	7.5	0.284732	0.232225	0	0.0615735	0.101837	0.715369	1.28631	0.367003	0	0.894877	0	0.134584	1.49348	3.55689	0	0	0	0.619104	0.606688	0	0	0.170463	0	0	0	1.1638	0	0	0
9	APBB1IP	10	13.8702	73.008	6.14761	2.19662	60.4074	11.8571	14.9439	7.12408	76.5027	13.2713	11.5739	1.11877	25.2647	67.5136	26.6766	7.82503	67.9072	4.38884	3.00977	8.04508	8.91969	35.5041	1.36201	49.4837	4.26218	2.27182	0.83802	50.4056	14.2959
9	RAPH1	5	24.9748	3.59619	14.2424	4.05062	9.58375	8.98503	5.88779	3.98373	5.28372	6.44976	11.1503	7.59643	38.6025	49.3836	3.01378	7.93249	5.11642	10.6838	15.0543	8.43296	14.8454	12.2615	3.15345	30.8283	44.5345	9.95329	29.7441	2.18883	3.30216
10	MYO9A	7.5	0.535777	0.26722	1.42324	0.223465	3.12224	1.44668	1.57726	0.734303	0.516735	11.0203	4.6908	0.320456	9.50697	1.18213	0.110853	1.36779	0.0425444	1.25433	0.276377	0.760659	0.178034	0.734797	0.346364	0.299777	0.432326	3.38481	0.352809	0.00859931	0.581325
10	MYO9B	50	16.9654	26.0797	173.388	13.9947	21.9784	16.8519	19.5726	9.30765	21.1699	23.4723	15.0738	1.5333	15.9879	61.5531	10.4698	9.59552	4.91557	16.1171	11.5187	65.8953	4.51623	26.2095	9.47657	30.649	13.9883	50.7304	2.51874	8.10054	26.6614
10	MYO10	10	0.0271418	1.76625	1.66116	0.840233	0.581687	0.0752409	0.0355288	0.00336764	0.165262	8.7633	8.89548	0.172961	0.219498	1.22305	0.040676	0.754361	0.94772	0.495222	0.0416191	0.285102	0.0235031	0.365034	0.204524	0.142362	0.643195	0.868773	1.07821	0.00544404	0.179969
11	RGS12	5	0.74952	0.257727	14.3065	0.538073	1.50382	1.57044	0.639016	4.76762	0.479041	0.313793	0.953079	1.05335	0.0614492	1.7914	1.94318	0.370296	5.77544	3.015	0.168441	0.0423674	0.352831	0.2175	3.47706	0.21169	7.31008	1.36927	0.350193	0.298557	0.179153
11	RGS14	14	2.21565	12.0704	2.66604	1.40252	13.6213	1.20592	2.7324	4.22598	3.89953	7.40421	3.25453	1.51482	0.564156	9.87178	10.8055	7.3085	1.08325	3.65944	0.93318	5.72978	2.98611	9.32487	0	9.349	2.12231	0.733767	1.38351	34.4648	6.55798
12	GRB7	5	1.60696	0.355003	0	1.96084	11.4956	0.0941944	0.687271	14.0466	1.45369	2.73183	0	2.90149	3.58189	2.31588	0.0220253	2.49197	1.72142	16.853	2.22843	3.06835	1.04181	9.51957	0.544787	0.831478	3.2713	0.178391	0.0651962	0.49883	3.02579
12	GRB10	5	2.68012	2.20843	1.79763	0.776381	4.98577	3.31513	0.995403	2.91733	2.74494	2.01299	3.89348	2.54996	14.1848	8.41455	0.464053	1.00955	11.5485	0.512104	4.17021	3.02429	0.227557	6.42788	2.42904	3.35574	2.38489	2.47813	5.30541	0.181396	1.26267
12	GRB14	3.6	8.67035	0.381703	0.0507899	0.0682686	0.598222	0.12651	0.214814	0.284468	20.2472	0	0	16.319	69.8676	1.49527	0	0	0	1.57468	0.792846	6.5877	0	0	0.219654	0	0	40.481	0	0.17198	0
