# Supplementary material for: Predicted ‘wiring landscape’ of Ras-effector interactions in 29 human tissues
Source: NPJ Syst Biol Appl. 2021 Feb 12;7:10. doi: 10.1038/s41540-021-00170-0 (PMC7881153; doi:10.1038/s41540-021-00170-0)
Supplement: Supplementary file 3 — Supplementary Data 2 [file 41540_2021_170_MOESM3_ESM.xlsx]

## Sheet: Sheet1
Supplementary Table 2. Markers for tissue sub-types and abundances in 29 tissues.
Tissue subtype	Top 3 expressed marker proteins	Adrenal gland (nM)	Appendix (nM)	Brain (nM)	Colon (nM)	Duodenum (nM)	Endometrium (nM)	Esophagus (nM)	Fallopian tube (nM)	Fat (nM)	Gallbladder (nM)	Heart (nM)	Kidney (nM)	Liver (nM)	Lung (nM)	Lymph node (nM)	Ovary (nM)	Pancreas (nM)	Placenta (nM)	Prostate (nM)	Rectum (nM)	Salivary gland (nM)	Small intestine (nM)	Smooth muscle (nM)	Spleen (nM)	Stomach (nM)	Testis (nM)	Thyroid (nM)	Tonsil (nM)	Urinary bladder (nM)
Epithelial tissue	ALCAM, CD74, KRT18	673.818	1305.64	766.282	3113.31	5282.78	1028.45	1101.74	5301.19	4027.39	5041.67	306.536	4639.41	10884.7	3971.12	846.488	2015.83	10101.9	13338.8	8253.3	4843.66	22632.6	5183.53	261.13	1276.62	7182.75	341.977	8077.2	546.641	5494.63
Muscle tissue	ACTA2, MYH7, DES	1315.19	4128.44	27.3772	861.968	11162	6630.91	32143.2	1253.71	199.477	6194.51	119260	245.653	371.838	200.675	327.433	410.537	162.999	889.984	18181.3	17331.2	213.948	3172.4	15133.7	152.27	9299.21	314.839	18.2357	46.9978	4401.03
Adipose tissue	FABP4, PLIN4, ADIPOR1	1898.33	2996.21	214.26	635.396	273.827	124.953	438.663	22.0356	47738.2	1072.17	1282.98	110.174	222.758	74.1577	485.41	1805	666.906	3058.55	412.931	3642.12	3063.8	210.393	189.445	20.6755	461.335	52.3887	37.6693	20.0927	1560
Neuronal tissue	MAP2, UCHL1, MAPT	1582.2	223.958	5085.77	386.743	337.694	91.0486	358.968	76.1036	228.296	497.447	453.746	557.624	17.3926	2058.29	26.8217	106.023	266.84	38.1046	196.045	824.207	250.652	234.569	123.372	28.9789	275.988	1087.21	12.6562	42.6863	124.947
Connective tissue	COL1A1, COL6A2, FN1	1636.91	1343.47	49.8221	1297.47	1844.42	3028.95	5123.49	867.865	4120.12	4550.72	4079.34	507.769	1123.17	1611.91	797.381	5051.97	932.405	3850.07	2678.3	3659.52	808.062	1225.73	3069.49	808.954	2844.84	1025.11	574.464	246.761	2186.69
Lymphoid tissue	PTPRC, CD68, CD19	51.5011	225.247	6.14257	19.1328	73.6011	13.4902	65.7503	17.5498	188.55	68.9156	70.1032	2.80896	50.68	180.683	162.279	39.0609	5.89561	26.1285	25.2537	27.348	18.4256	80.5806	13.951	240.058	29.3832	17.2507	2.60804	63.7242	110.153
		Adrenal gland	Appendix	Brain	Colon	Duodenum	Endometrium	Esophagus	Fallopian tube	Fat	Gallbladder	Heart	Kidney	Liver	Lung	Lymph node	Ovary	Pancreas	Placenta	Prostate	Rectum	Salivary gland	Small intestine	Smooth muscle	Spleen	Stomach	Testis	Thyroid	Tonsil	Urinary bladder
	Epithelial tissue (%)	9.41355	12.7716	12.4606	49.3079	27.8417	9.41991	2.80828	70.322	7.12787	28.9328	0.244344	76.5145	85.9056	49.0453	31.9935	21.3804	83.2326	62.9141	27.7449	15.9709	83.8633	51.2855	1.38965	50.5081	35.7466	12.0466	92.5984	56.5352	39.594
	Muscle (%)	18.3738	40.384	0.445183	13.6517	58.8269	60.7349	81.9315	16.6308	0.353044	35.5486	95.0637	4.05138	2.93466	2.47844	12.3755	4.35425	1.343	4.19771	61.1195	57.1457	0.792768	31.3875	80.5366	6.0244	46.2797	11.0907	0.209057	4.86065	31.7135
	Adipose tissue (%)	26.5206	29.3086	3.48409	10.0633	1.44315	1.14449	1.11813	0.29231	84.4893	6.15291	1.02269	1.81701	1.75807	0.915886	18.3464	19.1442	5.49485	14.426	1.38814	12.0091	11.3527	2.08162	1.00816	0.818002	2.29594	1.84547	0.431848	2.07805	11.2412
	Neuronal tissue (%)	22.1041	2.19074	82.7001	6.12515	1.77974	0.833947	0.914993	1.00954	0.404049	2.85471	0.361688	9.19649	0.137267	25.4209	1.01374	1.12451	2.19858	0.179725	0.659037	2.71764	0.92877	2.32081	0.656548	1.14652	1.37352	38.2987	0.145093	4.41475	0.900363
	Connective tissue (%)	22.8684	13.1417	0.810161	20.549	9.72059	27.7432	13.0595	11.5125	7.29199	26.1154	3.25171	8.37428	8.8644	19.9079	30.1375	53.5823	7.68239	18.1593	9.00357	12.0664	2.99421	12.1273	16.3348	32.0053	14.158	36.1109	6.58575	25.5208	15.7571
	Lymphoid tissue (%)	0.719494	2.20334	0.0998848	0.303021	0.387898	0.123561	0.167595	0.232804	0.333705	0.395488	0.0558804	0.0463262	0.399982	2.23153	6.13341	0.414289	0.0485758	0.123238	0.0848946	0.0901741	0.0682747	0.79726	0.0742427	9.49764	0.146232	0.60768	0.029899	6.59055	0.793756
