# Supplementary material for: Predicted ‘wiring landscape’ of Ras-effector interactions in 29 human tissues
Source: NPJ Syst Biol Appl. 2021 Feb 12;7:10. doi: 10.1038/s41540-021-00170-0 (PMC7881153; doi:10.1038/s41540-021-00170-0)
Supplement: Supplementary file 4 — Supplementary Data 3 [file 41540_2021_170_MOESM4_ESM.xlsx]

## Sheet: 20%PanRas
Supplementary Table 3. Concentrations of the Ras-effector complexes (nM) with varying percentage of active PanRas.
	Class	Adrenal gland	Appendix	Brain	Colon	Duodenum	Endometrium	Esophagus	Fallopian tube	Fat	Gallbladder	Heart	Kidney	Liver	Lung	Lymph node	Ovary	Pancreas	Placenta	Prostate	Rectum	Salivary gland	Small intestine	Smooth muscle	Spleen	Stomach	Testis	Thyroid	Tonsil	Urinary bladder
ARAF	1	7.02849	9.79822	27.6657	10.0787	53.0194	14.2867	15.4572	8.51949	10.9215	36.6201	12.7317	5.18546	35.8982	32.0976	1.04721	5.9543	7.49069	12.938	10.8608	22.4609	27.2637	18.9679	5.33329	5.59425	19.9328	22.7234	4.51984	4.81803	13.5563
BRAF	1	1.04487	0.35288	18.0476	1.1017	5.82175	1.21375	1.10282	1.10391	0.221081	1.19576	1.59352	0.639768	3.95638	3.49588	0.25221	0.769069	0.205544	0.335654	2.16822	1.75346	1.65456	2.72921	0.556893	1.59836	1.85315	7.27583	0.462012	0.124614	0.982389
RAF1	1	0.696987	4.76026	7.03097	2.00398	9.13267	2.70048	1.27173	1.63238	3.5319	0.87065	7.02713	1.05497	4.85501	3.64269	0.0564452	0.989481	0.82345	2.6277	0.86803	0.965525	0.823676	5.57625	0.808655	0.368348	1.68011	4.44512	0.813045	0.253083	0.0785809
PIK3CA	2	0.0185562	0.00464233	0.446269	0.00254332	0.0392643	0.0265166	0.00804975	0.00826971	0.0487908	0.00972955	0.0385376	0.00762005	0.0607784	0.176787	0.000563122	0.00260724	0.000336323	0.0199338	0.00816811	0.0324937	0.0079397	0.0204423	0.00870088	0.00377369	0.00961756	0.0183892	0.000986879	0.000454909	0.0114944
PIK3CB	2	0.00990091	0.0153496	0.246451	0.0348947	0.205519	0.0820789	0.0325873	0.0226431	0.0148476	0.0168801	0.0938833	0.0174907	0.0370979	0.0549569	0.00125651	0.00896224	0.0147204	0.0967283	0.0118247	0.0918155	0.203347	0.0680847	0.010472	0.00321848	0.0257551	0.00651617	0.015405	0.00414411	0.00441613
PIK3CD	2	0.00247562	0.0500442	0.0309255	0.00414338	0.0664154	0.0191668	0.00854141	0.0101856	0.0368076	0.0446415	0.0058937	0.00841381	0.0173029	0.0722663	0.0129697	0.0163359	0.00172851	0.00922466	0.00265332	0.0119678	0.0100452	0.0397651	0.000435727	0.0242797	0.00913338	0.0238632	0.0004545	0.00916599	0.0290829
PIK3CG	2	0.00575655	0.0632808	0.0251299	0.013696	0.302312	0.00933207	0.0311144	0.0112795	0.0254802	0.010969	0.234103	0.000868726	0.134673	0.108745	0.00394308	0.0104985	0.00375828	0.00127893	0.000632645	0.0221347	0.00574525	0.146246	0.0200704	0.0150871	0.0455235	0.0225109	6.60657e-13	0.00903663	0.0386039
PIK3C2B	2	0.0153463	0.0150887	0.0457135	0.0126216	0.146773	0.0839359	0.110047	0.0127376	0.00345388	0.178248	0.0231818	0.0142781	0.0145783	0.330452	0.00735461	0.00420915	0.00105848	0.0257704	0.127383	0.0395526	0.183019	0.1762	0.000653493	0.0010609	1.55036	1.35995	0.00134877	0.00341701	0.0857441
PIK3C2G	2	5.97282e-15	-5.72774e-15	7.5697e-13	5.0724e-05	0.00343755	0.00307025	0.00445361	1.013e-13	0.00049211	0.0135302	4.0962e-13	0.000562407	0.00930146	0.000226128	2.59464e-05	0.000568226	2.12215e-13	-5.38039e-13	0.000976211	2.97057e-12	0.00653236	0.00282375	-1.13164e-12	0.000408467	0.000617642	-7.54909e-14	0.000273025	1.70589e-17	0.00173184
PIK3C2A	2	0.00596912	0.00902248	0.0757119	0.0104487	0.0854561	0.0181303	0.0135256	0.00653334	0.0133163	0.00794854	0.0153965	0.00534815	0.0146402	0.0267736	0.000849478	0.00450142	0.00332249	0.0110482	0.00371701	0.0142242	0.00501442	0.0325733	0.00256414	0.00141849	0.0128225	0.0172736	0.00261578	0.000323064	0.00922686
RALGDS	3	1.00034	0.870314	8.45334	0.285918	2.58917	0.692615	0.875936	0.817428	1.49983	1.2657	1.51258	0.0820042	0.37468	3.19891	0.0759457	0.721694	0.305808	0.584969	0.37777	0.743157	1.31147	1.76418	0.168318	0.262699	1.04176	0.229312	0.0727606	0.0338891	1.01122
RGL1	3	0.132556	0.00588266	0.00161892	0.127584	0.306569	0.00119215	0.00108707	0.00142569	0.36816	0.00512614	0.0361634	0.000449966	0.000968669	0.0261917	0.0109127	0.13654	0.000200885	0.00213236	0.00185712	0.284406	0.0269803	0.00174674	0.0491177	0.118166	0.149779	0.000416674	0.0187084	0.140663	0.00526017
RGL2	3	2.44939	3.25576	6.09046	1.72675	9.50397	3.76891	12.6479	2.44356	1.86931	3.62135	5.31328	1.18918	2.39851	6.92866	0.208995	1.96686	3.47047	6.61188	2.07506	6.7002	3.21831	4.87087	10.4707	1.70976	4.79376	1.64364	1.23782	0.125722	20.3916
RGL3	3	0.00550041	-2.88084e-15	0.00277317	0.00240131	0.00505668	0.00345842	0.00199997	0.000858218	0.0121506	0.00408416	0.00241465	0.00127767	7.90987e-15	0.00420529	2.23024e-19	2.23877e-14	0.000568433	0.00127715	0.00153901	0.00473079	2.09354e-14	0.0018748	0.000209144	7.36147e-05	0.00234238	2.00577e-05	0.0029456	9.48359e-06	0.000166918
RGL4	3	1.52016e-15	0.00803585	1.89318e-13	1.80218e-13	6.80552e-13	2.71308e-14	-3.53337e-14	2.48191e-14	0.00837064	0.00121308	1.05597e-13	9.69497e-15	7.90987e-15	8.85808e-13	0.000523712	2.23877e-14	4.57065e-14	-1.34711e-13	8.53865e-16	7.61492e-13	2.09354e-14	0.00590282	-2.91981e-13	0.00147894	-2.45398e-13	-1.92194e-14	5.09933e-14	0.000531473	0.000935909
MLLT4	4	0.184211	0.175468	2.02824	0.492597	2.47859	0.63922	0.228689	1.16012	0.356585	0.324231	1.22997	0.461931	2.33731	0.905663	0.00938723	0.346463	0.329619	1.51563	0.381205	1.16773	1.03021	1.96312	0.152266	0.191535	0.817244	0.626746	0.180127	0.0214261	0.203374
PLCE1	5	0.00344783	0.0797326	0.0089039	0.0122399	0.057672	0.0584618	0.00823034	0.0099999	0.187903	0.00231121	0.128589	0.00792988	0.00876163	0.0168656	5.50299e-16	0.0525898	0.000512862	0.00279355	0.00329806	0.0513846	0.00278065	0.021354	0.00487862	0.0911625	0.0257172	0.00813527	0.00032852	2.09277e-14	0.00116284
RIN1	6	0.0347803	0.011754	1.02002	0.0606125	0.33111	0.076541	0.0622814	0.624873	0.0699777	0.104355	0.0101711	0.0220655	0.42542	0.1582	0.00342088	0.101927	3.93052e-12	0.0676142	0.0428689	0.146621	0.00922682	0.244761	0.0447597	0.0116451	0.353031	0.0181997	0.00230225	0.00276158	0.0155114
RIN2	6	0.00192874	0.00736821	0.0123181	0.109828	0.0247467	0.0352778	0.0186536	0.00948435	0.0116712	0.00696223	0.0315393	0.00276779	0.028182	0.0442876	0.00102606	0.0144363	0.00603636	0.00853558	0.000727638	0.0346925	0.00811716	0.0985432	0.000919002	0.00734523	0.0159178	0.00335158	0.00027161	0.00199357	0.00849972
RIN3	6	0.013228	0.115308	0.227251	0.0169362	0.0752787	0.0478214	0.0631371	0.00712531	0.0230277	0.110885	0.0162027	0.00705121	0.120272	0.0532842	0.00471192	0.0273587	0.020962	0.0243786	0.0113484	0.0760581	0.01355	0.0524363	0.0155885	0.0306722	0.0339904	0.0287125	0.0119852	0.00798224	0.0846781
SNX27	6	0.241193	0.211092	4.20712	0.223876	1.23926	0.502786	0.507941	0.286151	0.429941	0.42703	0.426554	0.371405	0.398287	1.1295	0.0115021	0.169271	0.0530763	0.4122	0.119407	0.744068	0.328199	0.623785	0.1112	0.0928533	0.493466	0.289901	0.0717093	0.0110989	0.238147
TIAM1	7	0.00230037	5.64439e-05	0.0265272	1.8717e-05	0.00341165	0.0016477	0.0195629	0.000978844	0.000870456	0.000325469	8.33275e-05	0.000749036	0.00583145	0.000509838	9.87375e-05	0.000270373	5.07637e-05	0.000786775	0.00104065	0.00112729	0.0004129	0.0029719	0.000224497	0.000719688	1.46579e-05	0.00221173	0.000103403	9.57194e-05	0.000219568
TIAM2	7	1.20834e-14	4.63642e-15	1.20905	0.00636705	0.00575735	0.0070059	-1.8657e-14	2.15503e-13	-1.29313e-12	0.000558931	0.00114521	7.26763e-14	5.53885e-14	6.92057e-12	1.3828e-17	1.79432e-13	5.16974e-13	-1.11285e-12	6.45281e-15	5.93584e-12	1.66856e-13	0.00467885	-2.2412e-12	7.22013e-05	0.0132469	0.00152175	3.8997e-13	0.000236271	0.00621131
ARHGAP20	7	0.000673631	0.00170178	0.00285621	0.00151193	0.00280445	0.00766906	0.00189651	0.00129337	0.00359871	0.00196492	1.05597e-13	9.69497e-15	7.90987e-15	0.000955579	2.24885e-19	0.00134212	0.00168368	0.000360515	0.000494961	0.000795794	2.09354e-14	0.00218664	0.00123915	0.000347439	-2.45398e-13	0.000660315	5.09933e-14	1.1281e-18	0.00253009
ARAP1	7	0.128334	0.164033	0.255561	0.0739884	0.19424	0.20603	0.154148	0.11158	0.303732	0.207038	0.0972466	0.0338052	0.0983104	0.582246	0.00752925	0.123038	0.0291152	0.0971401	0.0273056	0.197548	0.0509822	0.215539	0.0327656	0.0930341	0.100827	0.0657985	0.0279036	0.00886569	0.146313
ARAP2	7	0.00749604	0.00164493	0.0583558	0.00199817	0.00856479	0.00150923	0.00155556	0.0030107	0.0115621	0.000936596	0.00103592	8.04471e-05	0.00429705	0.0109093	0.000122358	0.0015057	0.00073409	0.000741328	4.52759e-05	0.00268722	0.000146521	0.00864683	9.35524e-05	0.000349611	0.00252602	0.00284826	0.00046316	5.4059e-05	0.0014106
ARAP3	7	0.00232957	0.00139032	0.00222718	0.00446055	0.00644139	0.0138053	0.0160285	0.00518513	0.00624864	0.00468312	0.0225728	0.0011588	0.00685792	0.0141258	0.000182392	0.00329284	0.000133008	0.0136577	0.00142048	0.0115767	0.00159746	0.00411564	0.00245443	0.000739036	0.00124758	0.00523755	0.00165164	0.000235338	0.00218497
DGKQ	7	0.00430165	0.00353002	0.239245	0.0076533	0.0318194	0.0205098	0.0163249	0.00265771	0.00180837	0.0208389	0.013977	0.0148845	0.00328536	0.0120324	0.000211478	0.00765718	0.000347525	0.0098338	0.00345374	0.0357164	0.00268848	0.0752092	0.0089362	0.00169821	0.0271065	0.0104671	0.0034934	0.000601029	0.00656821
RASSF1	8	0.0082094	0.00141621	0.00149029	0.00110722	0.00678317	0.0014873	0.0118259	6.80095e-05	0.000563467	0.0243355	0.0349807	0.0145062	0.0111795	0.00338156	1.8211e-05	0.000485525	0.00787978	0.000476932	0.000674135	0.00174958	0.0246127	0.00308805	0.00419013	0.0111647	0.00288391	0.00308124	3.86722e-05	2.98591e-05	0.0231345
RASSF10	8	5.97282e-15	-5.72774e-15	7.5697e-13	7.31002e-13	2.64548e-12	7.93394e-14	-8.38933e-14	0.00900066	-6.41984e-13	-4.35263e-12	4.0962e-13	3.72217e-14	2.99506e-14	0.0231043	3.44492e-18	8.81256e-14	2.12215e-13	-5.38039e-13	3.28901e-15	2.97057e-12	0.00971336	-5.62212e-14	-1.13164e-12	9.03595e-17	0.0151613	-7.54909e-14	1.97249e-13	1.70591e-17	-4.16252e-14
RASSF2	8	0.0167931	0.0565801	0.461181	0.0074037	0.104236	0.0783128	0.0225666	0.0147491	0.0150319	0.0180312	0.030813	7.45833e-05	0.00617271	0.160983	0.00672897	0.00329485	4.57065e-14	0.0178188	0.0161278	0.0143713	0.0079073	0.026386	0.0209112	0.021047	0.0189456	0.0620347	0.000514307	0.0157418	0.0267355
RASSF3	8	0.00178421	0.0025314	0.00889458	0.000107034	0.00979547	0.0281223	0.00380564	0.000820202	0.000339309	0.0283971	0.00952867	0.000136284	0.0171915	0.00190394	7.10487e-05	0.000300021	0.00015312	0.0490155	0.000347046	0.0226684	0.00198	0.00112247	0.0125762	0.000229346	0.0594858	0.0223234	0.000949242	0.00264295	0.001403
RASSF4	8	0.000246328	0.00346204	0.0116042	0.0081162	0.0209983	0.00279299	0.00563937	0.0014749	0.027055	0.0198869	0.00128832	0.000916265	0.000204595	0.00188931	0.000643814	0.00257078	0.000522152	0.00032013	0.000531891	0.00331797	0.0145549	0.00535532	4.54337e-05	0.00308742	0.00478339	0.00882889	0.000450372	0.000188544	0.00508201
RASSF5	8	1.50602	1.46191	0.163807	1.02298	5.59849	0.896542	1.40094	0.783453	2.27905	1.94285	0.138796	0.125819	0.243823	6.55907	0.658273	13.1871	0.0305261	1.5899	2.35061	9.62692	2.22082	3.81152	0.176727	1.38138	2.75514	5.86828	0.138916	0.679035	2.91568
RASSF6	8	1.52016e-15	0.000281963	1.89318e-13	0.000551321	0.029973	2.71308e-14	-3.53337e-14	0.000502593	-1.6364e-13	0.00296468	1.05597e-13	0.00094138	0.0034786	0.000423731	2.23239e-19	8.56946e-05	0.00318374	0.00135548	0.00171823	0.000873229	0.00014895	0.00322545	-2.91981e-13	2.27402e-17	0.0657042	-1.92194e-14	0.000161001	2.13337e-05	0.00271576
RASSF7	8	0.0037469	0.0216847	7.5697e-13	0.0113631	0.0246503	0.0248576	0.00788718	0.0585725	1.54325	0.00359317	4.0962e-13	0.00947566	0.00131614	0.0375646	0.00180476	0.00742327	0.00341589	0.0099618	0.000930016	0.0258803	0.007315	0.0519238	-1.13164e-12	0.00745049	0.0322752	0.00736277	0.00143155	0.000408363	0.00171125
RASSF8	8	0.0101457	0.0182151	0.0614698	0.00672079	0.00401465	0.0617458	0.0191121	0.0213035	0.00644608	0.00514886	0.0363673	0.0280447	0.00132382	0.0238741	0.000455233	0.002068	0.00203296	0.00888893	0.00393899	0.031268	0.00517136	0.217115	0.0133018	0.000968473	0.00877442	0.0133265	0.00587687	0.000310015	0.0022435
RASSF9	8	0.0124305	-5.72774e-15	7.5697e-13	7.31002e-13	0.0178328	0.00117118	0.0207671	0.000493808	-6.41984e-13	0.00711036	0.0473462	0.0070988	2.99506e-14	0.0034836	0.000488325	0.00825919	0.0268885	-5.38039e-13	0.00446456	0.0112412	8.23247e-14	-5.62212e-14	0.00327119	0.00282067	0.0163657	-7.54909e-14	1.97249e-13	0.00051343	0.00689841
RAPGEF2	9	0.00311436	0.0561842	0.297709	0.00322079	0.0221374	0.00392707	0.00286314	0.0015917	0.00281762	0.00302892	0.0165056	0.0008397	0.00187954	0.010579	8.94556e-05	0.00621518	0.000952846	0.0120608	0.00023128	0.0107893	0.00223467	0.00769361	0.00100887	0.00169252	0.0140401	0.00325408	0.000636358	0.000331901	0.00115133
RAPGEF3	9	2.00792e-05	-2.32768e-15	0.00669042	3.76641e-05	3.89988e-05	0.000489982	0.00419319	6.67563e-05	0.000306421	0.000619316	0.000284243	0.000683311	6.1774e-15	0.0132439	5.09999e-06	0.000252851	3.14444e-05	6.59998e-05	1.01105e-05	0.0228997	0.000802075	0.00034556	0.00041768	3.01339e-05	0.00089908	0.00018863	0.000259603	6.85506e-19	0.0103347
RAPGEF4	9	0.0229436	0.000607997	0.291583	0.00322627	0.00174796	0.00242998	0.00396577	0.000559379	0.01528	0.00280712	0.00696829	0.000112452	0.0157198	0.0905867	0.0013407	0.0105595	0.0223756	0.00262166	0.000804083	0.00770795	8.23247e-14	0.00286855	0.000186764	0.000458985	0.00126458	0.00480931	0.00218014	1.70591e-17	0.0002337
RAPGEF5	9	0.00600656	0.00589526	0.199136	0.00730785	0.0157455	0.00919306	0.00960625	0.0018825	0.00932966	0.012039	0.0255335	0.0140568	0.0241312	0.116982	0.000554646	0.00328497	0.00298698	0.0410734	0.00125864	0.0209509	0.00420078	0.00996378	0.00403247	0.00882578	0.00977274	0.00609563	0.00355128	0.000538288	0.00489005
RAPGEF6	9	0.00643838	0.0311169	0.0161217	0.0135653	0.0523315	0.00474347	0.0018721	0.00933837	0.00607392	0.012501	0.00633765	0.00251237	0.00329802	0.0749086	0.00395194	0.0204845	0.0188898	0.0103089	0.00231983	0.0180874	0.00846452	0.0250532	0.00259004	0.00748448	0.00336316	0.00953351	0.000563122	0.00391434	0.0152535
KRIT1	9	0.00128608	0.00132111	0.0350601	0.00161659	0.00753993	0.00410017	0.000192023	0.00276616	0.00344385	0.00161111	0.0072256	0.000766583	0.00535524	0.00715228	0.000178666	0.00118056	8.79497e-05	0.00230198	0.000256426	0.00430763	0.00113856	0.00171225	0.000887971	0.00112937	0.0088328	0.00759377	0.00070097	0.000295897	0.000963884
RASIP1	9	0.011354	0.0023655	0.0244799	0.0115989	0.0466099	0.0362787	0.00921528	0.00900395	0.0476191	0.0128008	0.0875253	0.0109552	0.0414014	0.0221934	0.00157756	0.00598627	0.00461395	0.0841152	0.00411128	0.037112	0.00566184	0.0250159	0.00770722	0.0242713	0.00803896	0.00639353	0.00766201	0.00026074	0.0051607
RADIL	9	0.000845675	0.00151051	1.0255e-12	0.00036718	0.00124619	0.00517886	0.00519193	0.00210071	-8.5811e-13	0.00336536	5.44623e-13	0.00051476	0.00612451	0.0335001	6.12844e-18	1.1811e-13	3.03428e-13	0.00315798	0.00102283	3.96018e-12	1.10223e-13	0.0014873	-1.50421e-12	1.212e-16	-1.4203e-12	0.00491631	2.62005e-13	3.03638e-17	-5.1811e-14
APBB1IP	9	0.0309197	0.356742	0.136529	0.00983897	0.55611	0.0644956	0.0452842	0.0306273	0.230122	0.0374673	0.0577458	0.00321241	0.0777844	0.478027	0.0134944	0.0222839	0.0613455	0.0168117	0.00380727	0.0527127	0.0369949	0.232839	0.00259609	0.065931	0.0228941	0.00720533	0.00114766	0.0504895	0.0487464
RAPH1	9	0.111101	0.0349735	0.61886	0.0361248	0.174846	0.0972177	0.0355755	0.0341065	0.0316918	0.0363151	0.110712	0.0434994	0.236968	0.694399	0.00304752	0.0450516	0.00923572	0.081537	0.0380385	0.109789	0.122635	0.159777	0.0119986	0.0820405	0.475873	0.0629363	0.081357	0.00438056	0.022443
MYO9A	10	0.0015913	0.00173814	0.0418343	0.00133258	0.0382071	0.0104731	0.00636631	0.00420312	0.00207039	0.0414441	0.0311534	0.00122569	0.0389865	0.0111337	7.47545e-05	0.0051886	5.12291e-05	0.00639819	0.000465948	0.00663081	0.000983183	0.00641115	0.000879701	0.000532318	0.00309076	0.0142986	0.000643929	1.1481e-05	0.00263995
MYO9B	10	0.00757741	0.0255869	0.784069	0.012582	0.0407667	0.0184131	0.0118909	0.00803057	0.0127667	0.0132833	0.0151019	0.000882561	0.00986894	0.0876612	0.00105967	0.00547766	0.00088876	0.0123854	0.00291713	0.0868064	0.00375873	0.0345582	0.00361813	0.00817592	0.0150924	0.0322612	0.000690632	0.00162411	0.0182318
MYO10	10	6.05048e-05	0.0086305	0.0368919	0.00376352	0.005355	0.000409266	0.000107662	1.44779e-05	0.000497111	0.0247403	0.0443824	0.000496633	0.000675788	0.00865975	2.05761e-05	0.00214825	0.000856143	0.00189697	5.2647e-05	0.00186804	9.74802e-05	0.00239393	0.000389837	0.00018968	0.00345489	0.00275541	0.0014766	5.4531e-06	0.000613662
RGS12	11	0.00333425	0.00250644	0.621647	0.00479872	0.0274356	0.0169921	0.0038611	0.0408177	0.00287329	0.0017668	0.00946322	0.00603178	0.000377216	0.0251895	0.00196494	0.00210305	0.0104253	0.0230101	0.000425607	0.000551583	0.00291468	0.00283419	0.0132298	0.000563351	0.078112	0.00865814	0.000957859	0.00059751	0.00121761
RGS14	11	0.00353022	0.0421874	0.042562	0.00449294	0.0898062	0.00469265	0.00591938	0.0129931	0.00838568	0.014943	0.0116151	0.00310941	0.00124175	0.0500273	0.00390486	0.0148785	0.000699166	0.0100236	0.000843481	0.0268664	0.00885694	0.043763	-8.10332e-13	0.00890082	0.00815528	0.00166381	0.00135388	0.0246658	0.0159881
GRB7	12	0.0071486	0.00345246	1.60851e-12	0.0174874	0.209726	0.00101918	0.00415266	0.120259	0.00871925	0.0153814	8.11282e-13	0.0166148	0.021988	0.0325644	2.22719e-05	0.0141528	0.00310735	0.128619	0.00563068	0.0399469	0.00860623	0.124047	0.00207286	0.00221274	0.0349555	0.001128	0.000178326	0.000998321	0.0205647
GRB10	12	0.0119226	0.0214773	0.0781105	0.00692403	0.0909604	0.0358696	0.00601448	0.0249766	0.0164642	0.011334	0.0386588	0.0146018	0.0870759	0.11832	0.000469248	0.00573359	0.0208464	0.00390831	0.0105371	0.0393733	0.00187981	0.08376	0.00924225	0.00893032	0.0254838	0.0156696	0.0145115	0.000363032	0.0085817
GRB14	12	0.0534771	0.00513631	0.00301423	0.000842691	0.0150515	0.00189319	0.0017985	0.00337136	0.168278	-1.19982e-11	1.11366e-12	0.129499	0.594267	0.0290433	2.68247e-17	2.54233e-13	8.18846e-13	0.0166419	0.00277966	0.118519	2.34579e-13	-1.51894e-13	0.00115906	2.51445e-16	-3.38588e-12	0.354639	5.36595e-13	0.000477668	-7.38981e-14

## Sheet: 50%PanRas
	Class	Adrenal gland	Appendix	Brain	Colon	Duodenum	Endometrium	Esophagus	Fallopian tube	Fat	Gallbladder	Heart	Kidney	Liver	Lung	Lymph node	Ovary	Pancreas	Placenta	Prostate	Rectum	Salivary gland	Small intestine	Smooth muscle	Spleen	Stomach	Testis	Thyroid	Tonsil	Urinary bladder
ARAF	1	13.627	15.7845	32.6618	16.526	75.9263	22.4997	29.0593	14.0699	19.91	71.9368	20.6554	9.34238	69.237	48.4052	2.42771	10.9518	17.097	22.4389	24.0552	34.2259	47.2747	28.7984	10.8759	11.9983	31.806	42.9571	9.52567	10.5993	24.8495
BRAF	1	1.77053	0.49679	19.9912	1.57751	7.38156	1.67338	1.78296	1.59232	0.349961	2.00543	2.25125	1.00772	6.50299	4.62663	0.549803	1.23022	0.425975	0.504341	4.26792	2.34433	2.47228	3.64021	0.992757	3.0534	2.57879	11.7653	0.868459	0.248525	1.54626
RAF1	1	1.3921	7.93189	8.46212	3.3977	13.5271	4.39962	2.47656	2.78677	6.65292	1.7742	11.8049	1.9601	9.72316	5.68798	0.132338	1.87924	1.91509	4.718	1.96929	1.52276	1.48142	8.7595	1.69762	0.808924	2.77608	8.71875	1.75413	0.5676	0.149368
PIK3CA	2	0.0511685	0.0129723	1.22222	0.00702617	0.129031	0.0750516	0.0243411	0.022661	0.137091	0.0311401	0.111743	0.020385	0.197216	0.544436	0.00144186	0.0072556	0.000918597	0.0575275	0.0231347	0.0964921	0.0242315	0.0599352	0.0246778	0.0103283	0.0281006	0.0579989	0.00265006	0.00120647	0.0352903
PIK3CB	2	0.0271954	0.042521	0.650398	0.095648	0.661585	0.230035	0.0979397	0.0615886	0.0414931	0.0536935	0.269679	0.0465674	0.119553	0.166807	0.00321474	0.0248151	0.0401432	0.277156	0.033414	0.2692	0.615388	0.197138	0.0295978	0.00878843	0.0744865	0.0204127	0.0412719	0.0109725	0.0134637
PIK3CD	2	0.00681759	0.139434	0.0836285	0.0114165	0.21674	0.05407	0.0257752	0.0278416	0.103234	0.142583	0.0170356	0.0224725	0.0560162	0.221468	0.0332	0.0453838	0.00471861	0.0265578	0.00750925	0.0353873	0.0305709	0.116099	0.00123439	0.0664006	0.0265946	0.0750928	0.00121953	0.0242959	0.0890812
PIK3CG	2	0.0157236	0.173156	0.063161	0.0371266	0.945805	0.0257927	0.0927032	0.0303582	0.0706586	0.0345845	0.66359	0.00229714	0.429773	0.323432	0.0100767	0.0288596	0.0102259	0.00362734	0.00178177	0.0637479	0.0171798	0.41608	0.0564432	0.0410605	0.129773	0.0698394	8.4507e-15	0.0238697	0.116525
PIK3C2B	2	0.0423174	0.0421632	0.125198	0.0348683	0.48233	0.237569	0.332762	0.034904	0.00970462	0.570495	0.0672175	0.0381965	0.0473041	1.01767	0.0188313	0.0117135	0.00289101	0.0743714	0.36079	0.117454	0.558564	0.516606	0.00185346	0.0029036	4.52984	4.28922	0.00362185	0.00906232	0.263252
PIK3C2G	2	1.15881e-12	-8.79111e-13	2.82773e-13	0.00014013	0.0112966	0.00868994	0.013467	1.74105e-11	0.00138272	0.0433045	-1.08246e-13	0.00150454	0.0301817	0.00069639	6.64354e-05	0.0015813	-5.20231e-13	1.09569e-12	0.00276494	-5.48321e-13	0.0199364	0.00827903	2.65086e-14	0.00111795	0.00180463	1.2258e-12	0.000733152	-8.51977e-15	0.0053171
PIK3C2A	2	0.016508	0.025378	0.213592	0.0290366	0.285324	0.0516996	0.0410868	0.0180034	0.0375683	0.0255582	0.0449614	0.0143587	0.0477509	0.0833701	0.00217635	0.0125744	0.0090853	0.0320571	0.010546	0.0426509	0.0154015	0.0964154	0.00729152	0.003889	0.0377558	0.0547592	0.00703622	0.00085786	0.0284782
RALGDS	3	2.66627	2.26106	17.9519	0.739376	7.2418	1.80607	2.51363	2.10358	4.02229	3.84149	4.05485	0.210493	1.14639	8.76008	0.193092	1.92272	0.82375	1.58835	1.04834	1.98873	3.72732	4.66965	0.46305	0.70449	2.79602	0.682445	0.191455	0.0885705	2.9244
RGL1	3	0.362891	0.0161772	0.00414812	0.34741	0.970171	0.00331355	0.00325032	0.00385362	1.02415	0.0162204	0.103061	0.00119314	0.00310356	0.0785407	0.0279008	0.376442	0.000547092	0.00607293	0.00523746	0.825025	0.0810706	0.00500497	0.138413	0.322031	0.429474	0.0012978	0.0500236	0.371915	0.0159421
RGL2	3	5.01656	5.5893	7.46623	3.01501	14.5207	6.32843	25.3895	4.29469	3.62158	7.61599	9.20573	2.26842	4.96241	11.1654	0.494422	3.83943	8.19523	12.2358	4.8016	10.8996	5.97702	7.88966	22.523	3.82868	8.17069	3.32834	2.72266	0.286422	40.0014
RGL3	3	0.0152117	-2.27469e-13	0.00782342	0.00667314	0.0168835	0.0098619	0.00607535	0.00236492	0.0342796	0.0131325	0.00705137	0.00343028	1.90297e-14	0.0130948	-1.04293e-18	-6.06352e-13	0.00155437	0.00370572	0.0043665	0.0141852	2.53521e-13	0.00554933	0.000594734	0.000201826	0.00689713	6.35849e-05	0.00792342	2.51826e-05	0.000515184
RGL4	3	2.97935e-13	0.0226029	1.08264e-13	-1.61302e-13	1.5068e-12	3.96078e-13	3.79129e-13	4.48819e-12	0.0236154	0.00390059	-2.84047e-14	2.22821e-12	1.90297e-14	1.2535e-12	0.00134174	-6.06352e-13	-1.32589e-13	2.85544e-13	-2.99121e-14	-1.39021e-13	2.53521e-13	0.0174721	6.8409e-15	0.00405474	-2.44609e-13	3.12676e-13	-9.13601e-16	0.00141127	0.00288863
MLLT4	4	0.503446	0.480732	5.12197	1.33681	7.77651	1.76921	0.681963	3.12573	0.989614	1.0232	3.49117	1.22231	7.46633	2.69914	0.0239923	0.953102	0.897066	4.3031	1.07398	3.3691	3.08434	5.59507	0.428428	0.521451	2.3331	1.94637	0.481147	0.0566095	0.6145
PLCE1	5	0.00911721	0.203831	0.0181141	0.0311888	0.156165	0.149737	0.0233375	0.0253744	0.498568	0.00692998	0.338808	0.020162	0.0264516	0.0450578	-3.26132e-15	0.13871	0.00137691	0.00748178	0.00910813	0.134488	0.00777817	0.0553009	0.0133257	0.243295	0.0677546	0.0238936	0.000860281	-3.98019e-15	0.00331762
RIN1	6	0.0922454	0.0302303	2.10786	0.155305	0.907413	0.197362	0.177397	1.59398	0.186422	0.314333	0.026973	0.0563035	1.29082	0.426554	0.00868841	0.269858	-4.35676e-12	0.182022	0.118606	0.386941	0.0259641	0.63905	0.122589	0.0311351	0.936575	0.053719	0.00603978	0.00720179	0.0444803
RIN2	6	0.00532039	0.0206058	0.0338553	0.303629	0.0814794	0.0999395	0.0564369	0.0260071	0.0328095	0.0222957	0.0915299	0.00740756	0.0915034	0.136572	0.00262739	0.040193	0.0164894	0.0246492	0.00206134	0.103143	0.0247923	0.289255	0.00260734	0.0201076	0.0465523	0.0105773	0.000729507	0.00528798	0.0261127
RIN3	6	0.0363341	0.319423	0.599728	0.0464231	0.242329	0.134025	0.189756	0.0193807	0.0643534	0.352709	0.0465422	0.0187732	0.387592	0.161731	0.0120553	0.075752	0.057164	0.0698519	0.0320681	0.223	0.0410062	0.151828	0.044059	0.083754	0.098304	0.0899455	0.0321097	0.0211349	0.258163
SNX27	6	0.665088	0.589865	11.5222	0.61848	4.07248	1.42307	1.53593	0.784123	1.20804	1.36674	1.23683	0.993575	1.29238	3.47842	0.029451	0.471058	0.144967	1.18958	0.338199	2.20955	1.00164	1.82889	0.315389	0.254133	1.44181	0.914335	0.192561	0.0294355	0.731159
TIAM1	7	0.0063618	0.000158763	0.0748361	5.20139e-05	0.011391	0.00469852	0.0594264	0.00269732	0.00245575	0.00104653	0.000243337	0.00201101	0.0190201	0.00158758	0.000252964	0.000755269	0.000138812	0.00228287	0.00295254	0.00338014	0.0012682	0.00879666	0.000638393	0.00197314	4.316e-05	0.0070114	0.000278146	0.000254172	0.000677685
TIAM2	7	2.30564e-12	-1.73305e-12	3.19074	0.0174524	0.0185334	0.0196348	3.01594e-12	3.4664e-11	-4.48519e-13	0.00177789	0.00328961	1.89031e-11	1.29091e-13	8.89911e-12	-6.58567e-17	-4.71378e-12	-1.04717e-12	2.13275e-12	-2.37702e-13	-1.09946e-12	1.97064e-12	0.0135475	5.24685e-14	0.000197154	0.0383113	0.00476707	-7.61273e-16	0.000625583	0.0189368
ARHGAP20	7	0.00186297	0.00478668	0.00805768	0.0042016	0.00936361	0.0218688	0.00576107	0.00356403	0.0101527	0.00631812	-2.84047e-14	2.22821e-12	1.90297e-14	0.00297557	-1.04293e-18	0.00374913	0.00460399	0.00104605	0.00140431	0.00238617	2.53521e-13	0.00647234	0.00352372	0.000952557	-2.44609e-13	0.00209326	-9.13601e-16	-2.13697e-15	0.00780898
ARAP1	7	0.353417	0.457031	0.691088	0.203864	0.633882	0.581216	0.465167	0.304996	0.851873	0.661272	0.281088	0.0902904	0.318268	1.78436	0.0192735	0.34182	0.079481	0.279666	0.0772784	0.584123	0.155155	0.629294	0.0928229	0.254432	0.293588	0.207055	0.0748716	0.0234999	0.448159
ARAP2	7	0.0207109	0.00461681	0.163004	0.00554207	0.0284466	0.0042931	0.00471823	0.00828108	0.0325758	0.003007	0.00301807	0.00021573	0.0139916	0.0338466	0.000313419	0.00420084	0.00200659	0.00214719	0.000128385	0.00803184	0.00044909	0.025514	0.000265803	0.000957971	0.00741894	0.00901413	0.00124516	0.00014349	0.0043462
ARAP3	7	0.00639874	0.00385143	0.00587765	0.0122266	0.0207354	0.0386908	0.0481731	0.0141034	0.0174625	0.0148964	0.0648404	0.0030852	0.0221006	0.0428751	0.000466643	0.00911739	0.000362719	0.0391333	0.00401396	0.0339425	0.00483438	0.0119168	0.00693714	0.00201803	0.00360813	0.0164073	0.00442493	0.000623114	0.00666144
DGKQ	7	0.0118618	0.00986412	0.655233	0.021143	0.104566	0.0580502	0.0493637	0.00728275	0.00508112	0.0666966	0.0405274	0.0398187	0.0106604	0.0370554	0.000541487	0.0213089	0.000949195	0.0283796	0.00978208	0.106062	0.00820508	0.220508	0.0253452	0.00464787	0.0792	0.0330129	0.0093808	0.001594	0.0201658
RASSF1	8	0.0227036	0.00398345	0.00420426	0.00307692	0.0226479	0.00424113	0.0359238	0.000187408	0.00158966	0.0782498	0.102152	0.0389462	0.0364634	0.0105298	4.66565e-05	0.00135628	0.0215471	0.00138385	0.00191267	0.00524607	0.0755964	0.00914048	0.0119153	0.0306097	0.00849166	0.00976783	0.000104025	7.92874e-05	0.0714034
RASSF10	8	1.15881e-12	-8.79111e-13	2.82773e-13	-6.21934e-13	5.76777e-12	1.48514e-12	1.49042e-12	0.024664	-2.30955e-13	5.46639e-12	-1.08246e-13	8.99046e-12	7.04616e-14	0.0711526	-1.61423e-17	-2.36115e-12	-5.20231e-13	1.09569e-12	-1.17657e-13	-5.48321e-13	0.0296446	7.18664e-13	2.65086e-14	-1.21636e-12	0.0442984	1.2258e-12	-2.23873e-15	-8.51977e-15	2.52914e-12
RASSF2	8	0.0464425	0.159146	1.30104	0.0205746	0.348028	0.223314	0.068551	0.0406428	0.0424082	0.0579785	0.0899814	0.000200241	0.0201331	0.501285	0.0172395	0.00920397	-1.32589e-13	0.0517021	0.045758	0.0430919	0.0242868	0.0781014	0.0594642	0.0577037	0.0557852	0.196656	0.00138344	0.0418005	0.0825177
RASSF3	8	0.00493433	0.00712021	0.0250926	0.000297443	0.0327055	0.0801925	0.0115605	0.00226016	0.000957265	0.0913097	0.027826	0.000365897	0.0560724	0.00592866	0.000182026	0.00083809	0.000418704	0.142221	0.000984645	0.0679705	0.00608145	0.00332246	0.0357624	0.000628786	0.175156	0.0707675	0.00255338	0.00701806	0.00433029
RASSF4	8	0.000681236	0.00973789	0.0327369	0.0225546	0.0701099	0.00796438	0.0171308	0.00406425	0.0763281	0.0639454	0.00376222	0.00245999	0.000667314	0.0058831	0.00164944	0.00718131	0.00142782	0.000928875	0.00150909	0.00994883	0.0447043	0.0158515	0.000129198	0.00846463	0.0140847	0.0279885	0.00121146	0.000500658	0.0156854
RASSF5	8	3.56328	3.06479	0.238065	2.16644	10.9086	1.85188	3.38756	1.66352	5.23782	4.95107	0.296255	0.281013	0.617249	13.3233	1.627	30.3553	0.0779238	3.56859	6.04124	19.5693	5.08666	7.69447	0.435917	3.43211	5.81282	14.4884	0.338767	1.67726	6.97204
RASSF6	8	2.97935e-13	0.000793093	1.08264e-13	0.0015321	0.100075	3.96078e-13	3.79129e-13	0.00138495	-6.10137e-14	0.00953282	-2.84047e-14	0.00252742	0.0113459	0.00131945	-1.04478e-18	0.000239382	0.00870587	0.00393299	0.00487499	0.00261835	0.000457492	0.00954717	6.8409e-15	-3.07333e-13	0.193466	3.12676e-13	0.000433079	5.66493e-05	0.00838206
RASSF7	8	0.010332	0.0605946	2.82773e-13	0.0313918	0.0810064	0.0703561	0.0238495	0.160503	4.33618	0.0115002	-1.08246e-13	0.0253491	0.00427066	0.115685	0.00462106	0.020658	0.0093298	0.028749	0.0026341	0.076853	0.0223249	0.152237	2.65086e-14	0.0203915	0.0943019	0.0232219	0.00384414	0.00108303	0.0052539
RASSF8	8	0.0279767	0.0508995	0.16835	0.0185668	0.013193	0.174763	0.0577918	0.0583767	0.018112	0.0164793	0.10545	0.0750247	0.00429557	0.0735231	0.00116562	0.00575497	0.00555262	0.0256528	0.0111565	0.0928521	0.0157827	0.636565	0.0377271	0.00265064	0.0256371	0.0420312	0.0157811	0.000822195	0.00688799
RASSF9	8	0.0342769	-8.79111e-13	2.82773e-13	-6.21934e-13	0.0586024	0.00331486	0.0627962	0.00135315	-2.30955e-13	0.0227572	0.137284	0.0189906	7.04616e-14	0.0107282	0.00125035	0.0229842	0.0734406	1.09569e-12	0.0126451	0.0333815	9.8659e-13	7.18664e-13	0.0092779	0.00771997	0.0478175	1.2258e-12	-2.23873e-15	0.00136168	0.0211795
RAPGEF2	9	0.00861138	0.157967	0.838266	0.00894711	0.0738386	0.011193	0.0086949	0.00438456	0.00794709	0.00973651	0.0481788	0.00225392	0.00612839	0.0329189	0.000229176	0.0173576	0.00260535	0.034983	0.000656118	0.0323316	0.00686089	0.022759	0.00286842	0.00463979	0.0413208	0.0103124	0.00171156	0.000881258	0.00355233
RAPGEF3	9	5.55427e-05	-1.77537e-13	0.0189183	0.000104714	0.00013037	0.00139801	0.0127422	0.000184033	0.000864747	0.00199209	0.000830508	0.00183506	1.48959e-14	0.0412751	1.30667e-05	0.000706528	8.59916e-05	0.000191581	2.86893e-05	0.0687151	0.00246472	0.00102359	0.00118797	8.26276e-05	0.00264891	0.00059821	0.0006984	-1.66404e-15	0.0319103
RAPGEF4	9	0.0632667	0.00169896	0.798572	0.00891286	0.00574419	0.00687774	0.0119918	0.00153283	0.0429332	0.00898438	0.0202052	0.000300829	0.0510083	0.278973	0.00343283	0.0293858	0.0611145	0.00756591	0.00227742	0.0228892	9.8659e-13	0.00841038	0.000529708	0.00125621	0.00369485	0.0151684	0.00585432	-8.51977e-15	0.000717506
RAPGEF5	9	0.0166152	0.0165902	0.563094	0.0203174	0.0526359	0.0262295	0.0291913	0.00518968	0.0263292	0.0387246	0.0746046	0.03775	0.0787382	0.364579	0.00142106	0.009179	0.00816856	0.119226	0.00357151	0.0628673	0.0129087	0.0295138	0.0114692	0.0242004	0.0287928	0.0193313	0.00955389	0.0014295	0.015099
RAPGEF6	9	0.0176846	0.0861993	0.0425459	0.0371831	0.16846	0.0132941	0.00562651	0.0254001	0.0169742	0.0397642	0.0182049	0.00668897	0.0106283	0.227366	0.0101109	0.0567185	0.0515131	0.0295381	0.00655534	0.0530317	0.0256161	0.0725412	0.00732041	0.0204373	0.00972664	0.0298649	0.00150867	0.0103641	0.0465043
KRIT1	9	0.00355607	0.00371441	0.0987194	0.00449076	0.0251492	0.0116864	0.000583145	0.0076198	0.00971338	0.00517894	0.0210911	0.00205766	0.0174611	0.0222559	0.000457724	0.00329702	0.000240479	0.00667705	0.000727456	0.0129084	0.0034956	0.00506512	0.00252467	0.00309602	0.0259954	0.0240653	0.00188535	0.000785661	0.00297399
RASIP1	9	0.0314073	0.00665692	0.0692214	0.0322475	0.155813	0.10351	0.0280032	0.024822	0.134385	0.0411749	0.255734	0.0294205	0.135089	0.0691668	0.00404188	0.0167271	0.0126179	0.244166	0.0116661	0.111362	0.0173985	0.0740998	0.021921	0.0665523	0.0236847	0.020276	0.0206129	0.000692431	0.0159346
RADIL	9	0.0023289	0.00420863	2.66145e-13	0.00101171	0.00406681	0.0146097	0.0156675	0.00574215	-3.0454e-13	0.0107488	-1.42892e-13	0.00137487	0.0198274	0.102665	-2.8892e-17	-3.14623e-12	-6.95299e-13	0.00909182	0.00289473	-7.33766e-13	1.31447e-12	0.00434235	3.52312e-14	-1.6327e-12	-1.17498e-12	0.0154706	-2.17251e-15	-1.14718e-14	3.38538e-12
APBB1IP	9	0.0852609	0.996862	0.373919	0.0271811	1.8275	0.182546	0.136932	0.0839261	0.64659	0.119917	0.167439	0.00859377	0.252398	1.47214	0.0345523	0.0620133	0.167553	0.0485172	0.0107834	0.156534	0.112906	0.682669	0.00736314	0.180449	0.0668921	0.0227253	0.0030818	0.133904	0.149662
RAPH1	9	0.305166	0.0968829	1.63321	0.0990199	0.562845	0.272464	0.106921	0.0927687	0.088566	0.115514	0.318021	0.115813	0.763659	2.10767	0.00779698	0.124741	0.0251861	0.233628	0.107488	0.321898	0.371131	0.462632	0.0339124	0.224021	1.37628	0.197156	0.217965	0.0115986	0.0684232
MYO9A	10	0.00438227	0.00484285	0.113128	0.00367174	0.124685	0.0295448	0.0192114	0.0114889	0.0058068	0.132371	0.0900481	0.00327369	0.126214	0.0341205	0.000191357	0.0144148	0.000139849	0.0184204	0.0013187	0.0196064	0.00299214	0.0187182	0.00249214	0.00145579	0.00899968	0.0449949	0.00172781	3.04322e-05	0.00808618
MYO9B	10	0.0209605	0.0720059	2.21709	0.0349806	0.13628	0.0525359	0.0361338	0.0221386	0.0360287	0.042727	0.0441252	0.00237015	0.0322016	0.2732	0.00271498	0.0153059	0.00243051	0.0359518	0.0082776	0.26048	0.0115503	0.102365	0.0102907	0.0224185	0.0444658	0.102311	0.00185798	0.00431304	0.0562942
MYO10	10	0.000166841	0.0241167	0.101037	0.0103971	0.0175977	0.00115837	0.000325553	3.96729e-05	0.00139677	0.0791832	0.128691	0.00132858	0.00219282	0.0266688	5.26848e-05	0.0059783	0.00233838	0.00547451	0.000149113	0.00554725	0.000297504	0.00701883	0.00110567	0.00051914	0.0100945	0.00869044	0.00396509	1.44623e-05	0.00188407
RGS12	11	0.00915836	0.00694328	1.64056	0.0131535	0.0883178	0.0476222	0.0116044	0.111023	0.00802971	0.00561995	0.0271831	0.0160591	0.00121563	0.0764561	0.00502722	0.00582303	0.0284303	0.0659308	0.00120267	0.00161723	0.00882067	0.00820635	0.0373924	0.0015383	0.225908	0.0271227	0.00256622	0.00158205	0.00371219
RGS14	11	0.00974546	0.118183	0.117875	0.0124403	0.296913	0.0133199	0.0179307	0.0356806	0.0235986	0.0479114	0.0337705	0.00832969	0.00403724	0.154717	0.0100006	0.0414651	0.00191048	0.0289872	0.00239059	0.0800771	0.0270968	0.128777	1.89837e-14	0.024377	0.0238987	0.00525786	0.00363798	0.0654474	0.049186
GRB7	12	0.0196354	0.00956393	1.5708e-13	0.0479338	0.675126	0.00285637	0.0124807	0.327102	0.0243669	0.0489263	-2.10237e-13	0.0442353	0.0708592	0.0988408	5.69819e-05	0.0391871	0.00847386	0.368533	0.0159111	0.117123	0.0260449	0.359176	0.00585867	0.00604214	0.101095	0.00353359	0.000477758	0.00264329	0.0626967
GRB10	12	0.0327483	0.0594961	0.206138	0.0189791	0.29281	0.100529	0.0180763	0.0679356	0.0460108	0.0360521	0.111047	0.0388759	0.280613	0.359129	0.00120055	0.0158755	0.0568489	0.0111985	0.0297754	0.115441	0.00568886	0.242526	0.026122	0.0243853	0.0737019	0.049087	0.038878	0.000961214	0.0261635
GRB14	12	0.146447	0.0141342	0.0077438	0.00229604	0.0477064	0.0052661	0.00538001	0.00911797	0.468314	1.49676e-11	-2.85796e-13	0.343511	1.90502	0.0871883	-1.29004e-16	-6.53844e-12	-1.45913e-12	0.0474224	0.00784064	0.344144	2.74165e-12	2.05394e-12	0.00326712	-3.50437e-12	-2.02132e-12	1.10517	3.12158e-15	0.00126312	7.18232e-12

## Sheet: 75%PanRas
	Class	Adrenal gland	Appendix	Brain	Colon	Duodenum	Endometrium	Esophagus	Fallopian tube	Fat	Gallbladder	Heart	Kidney	Liver	Lung	Lymph node	Ovary	Pancreas	Placenta	Prostate	Rectum	Salivary gland	Small intestine	Smooth muscle	Spleen	Stomach	Testis	Thyroid	Tonsil	Urinary bladder
ARAF	1	16.9651	18.0013	33.8429	18.9999	81.8702	25.3909	35.1294	16.2439	23.9594	88.1403	23.5102	11.2463	83.7135	53.3512	3.42602	13.294	23.7028	26.2821	32.4201	38.0072	54.9162	31.9643	13.8948	15.8833	35.9469	51.6621	12.5045	14.3474	29.6324
BRAF	1	2.07213	0.541283	20.4161	1.72954	7.72957	1.80907	2.02862	1.75151	0.397552	2.30264	2.44842	1.14704	7.38855	4.91682	0.743798	1.40737	0.55542	0.560424	5.37299	2.50464	2.72787	3.88824	1.18698	3.79075	2.79008	13.3207	1.07114	0.317193	1.73974
RAF1	1	1.75996	9.16231	8.80863	3.95797	14.717	5.02599	3.04256	3.26045	8.12784	2.21175	13.6103	2.39384	11.9553	6.33724	0.188301	2.3165	2.69011	5.606	2.69561	1.71023	1.7457	9.83212	2.20419	1.08663	3.17686	10.6578	2.33561	0.778132	0.180951
PIK3CA	2	0.0810056	0.020322	1.84075	0.010957	0.209526	0.117736	0.0403931	0.0352703	0.218175	0.0536418	0.177544	0.0315446	0.338859	0.87736	0.00220109	0.0115952	0.00147268	0.0921229	0.0378732	0.154162	0.0396594	0.0950147	0.0400538	0.0164237	0.0447222	0.0979051	0.00415692	0.00188419	0.0589263
PIK3CB	2	0.0429006	0.0661076	0.951926	0.148146	1.05498	0.357779	0.16156	0.0952416	0.0657089	0.0918973	0.424916	0.0717608	0.203968	0.265348	0.00490416	0.0394715	0.0642616	0.44093	0.054577	0.42524	0.999247	0.309108	0.0478789	0.0139451	0.117472	0.0342246	0.064605	0.0171107	0.0223263
PIK3CD	2	0.0107802	0.217874	0.124697	0.0177626	0.349773	0.0845759	0.0426872	0.0432395	0.16402	0.245081	0.0269909	0.0347262	0.0960191	0.355329	0.0506702	0.0724139	0.00756105	0.0424352	0.0122839	0.0563201	0.0499015	0.183367	0.00200126	0.105512	0.0421955	0.126471	0.00191164	0.0379248	0.148399
PIK3CG	2	0.024679	0.266378	0.0892697	0.0569602	1.47249	0.039643	0.151643	0.0465249	0.111118	0.0586577	1.03353	0.00351912	0.725994	0.505543	0.0153572	0.0456015	0.0163349	0.0057181	0.00290082	0.0991531	0.02759	0.642696	0.0908718	0.0649536	0.202111	0.115985	-8.63959e-13	0.0371433	0.191365
PIK3C2B	2	0.0669933	0.0660515	0.188557	0.0543755	0.783227	0.372683	0.552206	0.0543258	0.0154445	0.98273	0.1068	0.0591069	0.0812787	1.63997	0.0287472	0.0187194	0.00463483	0.119096	0.590639	0.187651	0.914195	0.818971	0.00300831	0.00461719	7.20924	7.24043	0.00568128	0.0141529	0.439568
PIK3C2G	2	7.37443e-12	1.75476e-13	1.80599e-13	0.000218526	0.0183438	0.0136322	0.0223479	-7.38511e-13	0.00220054	0.0745959	-7.75797e-13	0.00232819	0.0518586	0.00112223	0.000101418	0.00252708	-1.36036e-13	2.31995e-13	0.00452641	-1.61238e-12	0.0326297	0.0131247	-1.66521e-13	0.00177771	0.00287207	2.73203e-12	0.00115003	-2.23967e-14	0.00887828
PIK3C2A	2	0.0262042	0.0399888	0.329586	0.0455178	0.47007	0.0816407	0.0684919	0.0281595	0.0600129	0.0442426	0.071898	0.0222894	0.0824897	0.135719	0.00332402	0.0201667	0.0145816	0.0515924	0.0172939	0.068745	0.0253609	0.154155	0.0118645	0.00619406	0.0605111	0.0929155	0.0110543	0.00134124	0.047803
RALGDS	3	4.09582	3.3353	22.9315	1.09181	10.3745	2.64984	3.97172	3.10829	6.14442	6.27625	6.03331	0.314589	1.85957	12.8298	0.292989	2.95503	1.30354	2.41226	1.68272	2.91748	5.72751	6.81437	0.730448	1.09963	4.14632	1.09006	0.294946	0.136533	4.6168
RGL1	3	0.570742	0.0249925	0.00594217	0.535046	1.5248	0.00511719	0.00533492	0.0059273	1.61513	0.0276119	0.161266	0.0018322	0.00526373	0.123626	0.0425386	0.596419	0.000874683	0.00960876	0.00853814	1.2912	0.130775	0.00777738	0.223272	0.510056	0.672246	0.00216361	0.078166	0.579234	0.0262838
RGL2	3	6.42867	6.5331	7.80705	3.55481	15.934	7.31199	31.6504	5.08626	4.48492	9.64381	10.741	2.80628	6.19562	12.5676	0.708218	4.79843	11.6387	14.7307	6.66021	12.3725	7.1368	8.94966	29.6605	5.2077	9.45938	4.12926	3.66943	0.396862	49.1615
RGL3	3	0.0241466	4.62352e-14	0.0120721	0.0104608	0.0278154	0.0155733	0.0101276	0.00369903	0.0547595	0.022733	0.0112759	0.0053249	-5.14275e-13	0.0213172	1.7271e-14	-6.73941e-14	0.00249471	0.00596395	0.00716047	0.0228637	2.8066e-13	0.00887262	0.000967729	0.000321451	0.011054	0.000107891	0.0124482	3.93723e-05	0.000864777
RGL4	3	1.91884e-12	0.0356159	5.22845e-14	5.93892e-14	2.80405e-12	-1.11077e-14	3.13018e-13	-1.83781e-13	0.0377241	0.00675213	-1.93595e-13	-9.05223e-13	-5.14275e-13	8.3918e-13	0.00204929	-6.73941e-14	-3.51951e-14	5.14803e-14	1.21934e-13	-4.19682e-13	2.8066e-13	0.0279355	-4.28715e-14	0.00645804	6.30455e-15	6.99041e-13	-7.20347e-14	0.00220648	0.0048488
MLLT4	4	0.790585	0.740325	7.26293	2.05291	12.1353	2.72246	1.11649	4.79461	1.55736	1.73699	5.44375	1.87365	12.6251	4.22623	0.0365686	1.50702	1.43328	6.7896	1.74908	5.24831	4.95877	8.65524	0.690087	0.825138	3.63815	3.2355	0.751151	0.0881084	1.01016
PLCE1	5	0.0139113	0.297004	0.0226399	0.0455377	0.219019	0.216772	0.0364889	0.037089	0.754859	0.0111944	0.497486	0.0299031	0.0423872	0.0648319	1.05343e-12	0.21137	0.00217222	0.0112369	0.0145531	0.194115	0.0117981	0.079433	0.0208859	0.378124	0.0990739	0.0377199	0.00131977	-5.3164e-13	0.00517596
RIN1	6	0.141107	0.0442499	2.65509	0.22771	1.28252	0.287138	0.278458	2.3393	0.283193	0.509918	0.0398006	0.0837457	2.07789	0.617761	0.0131715	0.412533	-8.68649e-13	0.274515	0.189837	0.561852	0.0395731	0.923289	0.192604	0.0484682	1.37664	0.0851756	0.00928034	0.0110805	0.0697022
RIN2	6	0.00842554	0.0323031	0.0511325	0.473793	0.132538	0.156904	0.0937065	0.0405024	0.0522388	0.0384292	0.145542	0.0114671	0.157325	0.220354	0.00401112	0.0642602	0.0264392	0.0394964	0.00337526	0.164962	0.040607	0.459023	0.0042332	0.0319806	0.0741507	0.0178663	0.00114453	0.00825953	0.0436297
RIN3	6	0.0573169	0.496608	0.877765	0.071903	0.386425	0.208452	0.313018	0.0299706	0.101911	0.603668	0.0733334	0.0289297	0.661269	0.257272	0.0183906	0.120493	0.0915087	0.111128	0.0523787	0.352261	0.0665844	0.238063	0.0712721	0.132897	0.155034	0.150805	0.0502629	0.032958	0.4281
SNX27	6	1.05291	0.924064	17.3534	0.964491	6.61306	2.23242	2.54882	1.22044	1.92254	2.35434	1.96516	1.5375	2.22058	5.60548	0.0449587	0.752799	0.232409	1.90495	0.553656	3.53012	1.63938	2.89933	0.5119	0.404112	2.29464	1.54345	0.302053	0.0459703	1.22086
TIAM1	7	0.0100985	0.000250167	0.115477	8.1537e-05	0.0187665	0.0074196	0.0990641	0.00421895	0.0039229	0.00181161	0.000389121	0.00312174	0.0328572	0.00258444	0.000386362	0.00121129	0.000222789	0.00367403	0.00484176	0.00544813	0.00208828	0.0140647	0.00103877	0.00314264	6.91723e-05	0.0118969	0.000436985	0.000397391	0.00113755
TIAM2	7	1.44236e-11	3.37625e-13	4.66999	0.0270314	0.0295539	0.0305385	2.44388e-12	-1.48739e-12	-3.54746e-13	0.00304288	0.00518322	-7.39879e-12	-3.9432e-12	5.5657e-12	1.39584e-13	-5.28887e-13	-2.6711e-13	6.31547e-13	9.57224e-13	-2.90021e-12	2.56802e-12	0.0212422	-3.3076e-13	0.000312836	0.0604203	0.0079926	-5.35386e-13	0.000975542	0.031402
ARHGAP20	7	0.00295721	0.00754249	0.0124335	0.00658643	0.0154265	0.0345338	0.00960372	0.00557459	0.0162183	0.010937	-1.93595e-13	-9.05223e-13	-5.14275e-13	0.00484396	1.7271e-14	0.00601281	0.00738924	0.00168351	0.00230287	0.00384604	2.8066e-13	0.0103484	0.00573367	0.00151715	6.30455e-15	0.00355185	-7.20347e-14	-5.71027e-15	0.013108
ARAP1	7	0.558834	0.714137	1.03047	0.317188	1.02295	0.909133	0.77038	0.473675	1.35347	1.13663	0.445353	0.139524	0.545553	2.86286	0.0294154	0.545404	0.12736	0.446863	0.126414	0.929651	0.253263	0.993909	0.15049	0.404297	0.465812	0.348722	0.117363	0.0366823	0.746579
ARAP2	7	0.0328467	0.00726083	0.249456	0.00867281	0.0466395	0.00676458	0.00785357	0.0129316	0.0519735	0.00519687	0.00481597	0.000334535	0.0241276	0.054914	0.000478617	0.00672938	0.00321933	0.00344997	0.000210415	0.012908	0.000738013	0.0406783	0.000432147	0.00152497	0.0118627	0.0152691	0.00195522	0.00022426	0.00728277
ARAP3	7	0.010094	0.00598782	0.00860257	0.0189373	0.0330653	0.0601766	0.0794656	0.0218098	0.0276538	0.0254954	0.102165	0.00475432	0.0377057	0.0682033	0.000711874	0.0145023	0.000580643	0.0622576	0.00655623	0.0536171	0.0078499	0.0186852	0.0112219	0.00320211	0.00569033	0.0275089	0.00692656	0.000971691	0.0110464
DGKQ	7	0.0187785	0.0154528	0.986829	0.0329715	0.169798	0.0910654	0.0819172	0.0113351	0.0080864	0.114891	0.0643926	0.0616171	0.0183169	0.0597148	0.000826613	0.0340538	0.00152174	0.0454462	0.016014	0.169452	0.0134292	0.349569	0.0411371	0.00739085	0.126047	0.0557275	0.0147148	0.0024894	0.033672
RASSF1	8	0.0360389	0.00627682	0.00648745	0.00482338	0.0373123	0.00669732	0.0598851	0.00029313	0.00253938	0.135455	0.163352	0.0604571	0.0629906	0.0171416	7.12601e-05	0.00217519	0.0345823	0.00222715	0.00313651	0.00845564	0.124481	0.0146144	0.0193881	0.0487526	0.0136095	0.0165741	0.00016343	0.000123964	0.119856
RASSF10	8	7.37443e-12	1.75476e-13	1.80599e-13	2.2738e-13	1.04464e-11	-4.32841e-14	1.2245e-12	0.0383878	-1.82302e-13	1.20479e-11	-7.75797e-13	-3.59224e-12	-2.00353e-12	0.114663	6.83595e-14	-2.62946e-13	-1.36036e-13	2.31995e-13	4.76977e-13	-1.61238e-12	0.048519	9.22193e-13	-1.66521e-13	2.01459e-13	0.0705009	2.73203e-12	-2.75956e-13	-2.23967e-14	1.95372e-11
RASSF2	8	0.0737212	0.25077	2.00759	0.0322527	0.573373	0.352643	0.114275	0.0635704	0.0677444	0.100364	0.14389	0.000310839	0.03478	0.816045	0.0263306	0.0147612	-3.51951e-14	0.083209	0.0750369	0.0694557	0.0399918	0.124873	0.0967581	0.0919055	0.0894066	0.333687	0.00217347	0.0653539	0.138513
RASSF3	8	0.00783258	0.0112195	0.0387195	0.000466272	0.0538821	0.126635	0.0192713	0.00353518	0.00152917	0.158062	0.0444967	0.00056799	0.0968651	0.00965131	0.000278015	0.00134412	0.000672005	0.228889	0.00161468	0.109555	0.010014	0.00531216	0.0581913	0.00100148	0.280721	0.120078	0.00401152	0.0109725	0.00726875
RASSF4	8	0.00108137	0.0153442	0.0505151	0.0353566	0.115506	0.0125768	0.0285572	0.00635701	0.121929	0.110693	0.00601618	0.0038187	0.00115279	0.00957714	0.00251926	0.0115173	0.00229159	0.00149492	0.0024747	0.0160356	0.0736124	0.0253444	0.000210226	0.0134817	0.0225735	0.0474909	0.00190328	0.000782765	0.0263291
RASSF5	8	4.99262	3.93422	0.260924	2.80449	12.977	2.3473	4.69483	2.16257	7.14183	7.02429	0.380467	0.379998	0.863506	16.4116	2.41142	41.7708	0.117608	4.74432	9.06354	24.3447	6.73412	9.55463	0.628675	5.02658	7.40136	20.0663	0.49057	2.46673	9.54492
RASSF6	8	1.91884e-12	0.0012497	5.22845e-14	0.00240172	0.164873	-1.11077e-14	3.13018e-13	0.00216624	-4.75021e-14	0.0165018	-1.93595e-13	0.00392337	0.0196001	0.00214795	1.7271e-14	0.000383919	0.0139726	0.00632971	0.00799431	0.00422028	0.000753329	0.0152646	-4.28715e-14	5.17551e-14	0.310067	6.99041e-13	0.000680393	8.85696e-05	0.01407
RASSF7	8	0.0163568	0.0949256	1.80599e-13	0.048954	0.131542	0.11037	0.0395774	0.249812	6.90086	0.0198101	-7.75797e-13	0.0392262	0.00733792	0.186426	0.00705433	0.0330136	0.0149574	0.0460378	0.00431222	0.122785	0.036539	0.24134	-1.66521e-13	0.0324257	0.150081	0.0391997	0.00602996	0.0016914	0.00877275
RASSF8	8	0.0442904	0.0797375	0.253548	0.0289541	0.0214234	0.274157	0.0959033	0.0908595	0.0288245	0.0283871	0.167546	0.116096	0.00738071	0.118483	0.00177939	0.00919702	0.00890187	0.0410796	0.0182639	0.148346	0.0258313	1.00914	0.0612337	0.00421495	0.0408015	0.070951	0.0247545	0.00128405	0.0115013
RASSF9	8	0.0542642	1.75476e-13	1.80599e-13	2.2738e-13	0.095161	0.00520014	0.104208	0.00210609	-1.82302e-13	0.0392014	0.218126	0.0293868	-2.00353e-12	0.0172885	0.00190873	0.0367312	0.117739	2.31995e-13	0.0207009	0.0533324	1.13959e-12	9.22193e-13	0.0150587	0.012276	0.0761016	2.73203e-12	-2.75956e-13	0.00212658	0.0353647
RAPGEF2	9	0.0136671	0.24882	1.29142	0.0140209	0.121535	0.0176679	0.0144903	0.00685586	0.012692	0.0168492	0.0770114	0.00349811	0.0105832	0.0535542	0.000350017	0.0278316	0.0041812	0.0562836	0.00107583	0.0520829	0.0112931	0.0363688	0.00466664	0.00738912	0.0661951	0.0174924	0.00268871	0.00137772	0.00596089
RAPGEF3	9	8.81846e-05	3.61343e-14	0.0292495	0.000164216	0.000215027	0.00220878	0.0212486	0.000287961	0.00138177	0.0034497	0.00132873	0.00284929	-4.01089e-13	0.0672449	1.9958e-05	0.00113343	0.000138025	0.000308447	4.70526e-05	0.110831	0.00406043	0.00163766	0.0019334	0.000131618	0.00424768	0.00101545	0.00109736	-4.45211e-15	0.0535856
RAPGEF4	9	0.100159	0.00266153	1.20271	0.0138992	0.00932765	0.0107893	0.0199	0.00238575	0.0683265	0.0154764	0.0321033	0.000465515	0.0876432	0.449565	0.00524042	0.0469615	0.0979779	0.0121158	0.0037283	0.0365692	1.13959e-12	0.0133329	0.000859755	0.00199757	0.00588035	0.025605	0.00918316	-2.23967e-14	0.00119806
RAPGEF5	9	0.0263798	0.0261534	0.870596	0.0318623	0.0868157	0.0414411	0.0486788	0.00812038	0.0420712	0.0670595	0.11936	0.0586142	0.136077	0.593968	0.00217052	0.0147252	0.0131114	0.191955	0.00585754	0.101399	0.0212661	0.0472197	0.0186659	0.038549	0.0461711	0.0328144	0.0150115	0.00223517	0.0253551
RAPGEF6	9	0.0278974	0.134014	0.0622704	0.0575916	0.268631	0.0206766	0.0092814	0.0392792	0.0268805	0.068057	0.0286842	0.0103078	0.0181329	0.36168	0.0154244	0.0902177	0.0824626	0.0469924	0.0107072	0.0837712	0.0415945	0.113743	0.0118419	0.032429	0.0153398	0.0500723	0.0023616	0.016162	0.077116
KRIT1	9	0.00564383	0.00585073	0.152086	0.00703738	0.0413945	0.0184466	0.000971826	0.0119146	0.0155128	0.00896224	0.033713	0.00319352	0.0301539	0.036207	0.000699077	0.00528654	0.000385934	0.0107426	0.0011928	0.0207941	0.00575381	0.00809404	0.0041074	0.00493058	0.0416442	0.0408206	0.0029617	0.00122827	0.00499041
RASIP1	9	0.0498651	0.0104942	0.107023	0.0505713	0.256993	0.16354	0.0466976	0.0388395	0.214734	0.0713027	0.409148	0.0456811	0.233464	0.112686	0.00617355	0.026834	0.020253	0.393109	0.0191333	0.179616	0.0286625	0.118554	0.035676	0.106012	0.0379799	0.034418	0.0323879	0.00108269	0.0267584
RADIL	9	0.00368253	0.00657622	3.07526e-13	0.0015741	0.00656298	0.0228523	0.0259476	0.00891788	-2.41054e-13	0.0184758	-1.03999e-12	0.00212456	0.0339867	0.164718	9.17675e-14	-3.51111e-13	-1.80429e-13	0.0145273	0.00473529	-2.10825e-12	1.56494e-12	0.00685832	-2.21567e-13	2.68474e-13	1.31658e-13	0.0260557	-3.64573e-13	-2.99397e-14	2.61626e-11
APBB1IP	9	0.134978	1.56165	0.563149	0.0423876	2.96757	0.286366	0.227233	0.130625	1.02902	0.206568	0.266038	0.0132983	0.433673	2.37236	0.0527462	0.0991035	0.268618	0.0776939	0.0176532	0.250088	0.184792	1.08223	0.0119509	0.286942	0.106459	0.0383615	0.00483414	0.209122	0.249899
RAPH1	9	0.481398	0.150624	2.39037	0.153368	0.89753	0.423769	0.176375	0.143459	0.140254	0.197703	0.501085	0.178469	1.30288	3.35276	0.0118945	0.198416	0.0403182	0.371681	0.175567	0.508484	0.602629	0.725396	0.0548584	0.355467	2.17051	0.330557	0.341192	0.018087	0.113463
MYO9A	10	0.00692938	0.00756723	0.168683	0.00571278	0.201216	0.0462138	0.0318168	0.017843	0.00922595	0.227527	0.142671	0.00505877	0.216348	0.0547436	0.000292052	0.0230001	0.000224093	0.0294329	0.00215716	0.0312043	0.00488413	0.0295635	0.00404039	0.00231329	0.014279	0.0757805	0.00270838	4.75033e-05	0.0134706
MYO9B	10	0.0332787	0.113512	3.42784	0.0548575	0.224775	0.0830036	0.0602561	0.0346407	0.05757	0.0739905	0.0705957	0.00368012	0.0556513	0.445094	0.00414684	0.0245541	0.00390121	0.0578827	0.0135759	0.42013	0.0190282	0.163776	0.0167479	0.0357106	0.0713036	0.173671	0.00291935	0.00674388	0.0945325
MYO10	10	0.000264129	0.0377804	0.15217	0.0162138	0.0285759	0.00181718	0.000540243	6.17483e-05	0.0022229	0.1364	0.204472	0.0020559	0.00376774	0.0429767	8.04266e-05	0.00955393	0.00374886	0.00876671	0.000244109	0.00886264	0.000486921	0.0111269	0.00179459	0.000825514	0.0160654	0.0146699	0.00621969	2.25862e-05	0.00314594
RGS12	11	0.0144473	0.0107947	2.40113	0.020373	0.140834	0.0740678	0.0191424	0.171688	0.0127159	0.00961863	0.0428306	0.0247472	0.00207398	0.121622	0.00766914	0.00926224	0.0455114	0.10489	0.00196439	0.00255464	0.0143227	0.0128674	0.0604879	0.0024409	0.356277	0.0454747	0.00401703	0.00246707	0.00615574
RGS14	11	0.015444	0.185553	0.179132	0.0194386	0.484777	0.020948	0.0298068	0.055639	0.03761	0.0826864	0.0537881	0.0129052	0.00695114	0.250287	0.0152695	0.0663556	0.00306417	0.0465078	0.00391613	0.128365	0.0444518	0.204811	-1.19139e-13	0.0387872	0.0381364	0.00889308	0.00570999	0.102255	0.0822941
GRB7	12	0.0309748	0.0148691	1.04574e-12	0.0742429	1.07658	0.00444257	0.0205879	0.505836	0.0385876	0.0837381	-1.56159e-12	0.068167	0.120893	0.15723	8.69272e-05	0.0623319	0.013565	0.586303	0.0259884	0.185013	0.0422909	0.56318	0.00947728	0.00958741	0.159436	0.00592452	0.000747858	0.00412198	0.103967
GRB10	12	0.0516603	0.0924987	0.301704	0.029396	0.466923	0.156354	0.0298183	0.105057	0.0728632	0.0617038	0.17497	0.0599082	0.478753	0.571282	0.00183147	0.0252519	0.0910042	0.0178158	0.0486338	0.182356	0.00923737	0.380275	0.0422563	0.0386935	0.116234	0.0823006	0.0608578	0.00149893	0.0433858
GRB14	12	0.23039	0.0218489	0.0111139	0.00353797	0.0750771	0.00813781	0.00883454	0.0140314	0.738834	3.15836e-11	-2.14542e-12	0.527672	3.23272	0.137369	1.97178e-13	-7.3842e-13	-3.63611e-13	0.0750706	0.0127842	0.539055	4.18262e-12	3.06264e-12	0.0052715	5.59385e-13	7.56881e-13	1.84342	-7.20776e-13	0.00196746	5.55917e-11

## Sheet: 90%PanRas
	Class	Adrenal gland	Appendix	Brain	Colon	Duodenum	Endometrium	Esophagus	Fallopian tube	Fat	Gallbladder	Heart	Kidney	Liver	Lung	Lymph node	Ovary	Pancreas	Placenta	Prostate	Rectum	Salivary gland	Small intestine	Smooth muscle	Spleen	Stomach	Testis	Thyroid	Tonsil	Urinary bladder
ARAF	1	18.4091	18.8414	34.2387	19.953	83.835	26.4654	37.5293	17.0899	25.6114	94.4684	24.5722	12.0405	89.2249	55.0716	3.96714	14.2704	27.1162	27.7706	36.475	39.3538	57.7672	33.0988	15.2352	17.7374	37.4682	55.0118	13.9178	16.2256	31.4728
BRAF	1	2.19168	0.557125	20.5558	1.78442	7.84023	1.85665	2.11795	1.80947	0.415472	2.40881	2.51736	1.20076	7.69825	5.01295	0.842388	1.47533	0.616449	0.580631	5.85788	2.55883	2.81679	3.97263	1.26545	4.11124	2.86324	13.8718	1.15898	0.348734	1.80849
RAF1	1	1.92265	9.63697	8.92547	4.1778	15.1151	5.26274	3.27145	3.44822	8.74255	2.3868	14.294	2.5785	12.8252	6.5664	0.219023	2.50281	3.09865	5.95689	3.05594	1.77802	1.84626	10.2224	2.43446	1.22207	3.32663	11.421	2.61735	0.885666	0.193373
PIK3CA	2	0.099604	0.0247797	2.19603	0.0133383	0.257646	0.14353	0.0506106	0.0429215	0.268551	0.0683241	0.217618	0.0383366	0.430122	1.07912	0.00266688	0.0143389	0.00183287	0.113481	0.0475594	0.189181	0.0492297	0.116224	0.0499116	0.020289	0.0548378	0.123422	0.00509828	0.00230871	0.0739794
PIK3CB	2	0.0526338	0.08024	1.11755	0.179603	1.28347	0.433921	0.201662	0.115451	0.0806339	0.116562	0.518195	0.0869921	0.257731	0.32384	0.00593949	0.0486673	0.0799015	0.540976	0.0684333	0.518287	1.23433	0.375626	0.0595351	0.0172037	0.143253	0.0429586	0.0791326	0.0209463	0.0279072
PIK3CD	2	0.0132454	0.265254	0.147918	0.021593	0.428515	0.102925	0.0534168	0.0525502	0.201684	0.311722	0.0330263	0.0421676	0.121693	0.43588	0.0613844	0.0894596	0.00940729	0.0522026	0.0154178	0.068953	0.061841	0.223795	0.002492	0.130285	0.0516431	0.159201	0.00234352	0.0464552	0.186033
PIK3CG	2	0.0301839	0.321302	0.102862	0.068666	1.76709	0.0477441	0.188292	0.0560947	0.135775	0.0739697	1.25176	0.00425096	0.911619	0.610675	0.0185881	0.0559933	0.0202825	0.00697662	0.00362958	0.119752	0.0338534	0.774156	0.112653	0.0799767	0.244637	0.144717	2.60933e-12	0.0454091	0.237758
PIK3C2B	2	0.0823745	0.0805403	0.224949	0.0661928	0.963103	0.454332	0.691887	0.0661106	0.0190106	1.25171	0.130905	0.0718336	0.103169	2.0171	0.0348306	0.0231488	0.0057684	0.146708	0.741698	0.230278	1.1348	1.00178	0.00374869	0.00570383	8.83987	9.1275	0.00696785	0.0173417	0.551858
PIK3C2G	2	-2.36351e-12	-7.72368e-13	1.52065e-13	0.000266018	0.0225567	0.0166188	0.0280009	9.71279e-14	0.00270864	0.0950137	-2.06179e-12	0.00282948	0.0658254	0.0013803	0.000122879	0.00312504	-1.24374e-13	-9.88482e-14	0.00568406	-1.07152e-12	0.0405036	0.0160543	-9.88567e-13	0.00219609	0.00352169	2.55693e-12	0.00141046	-1.61114e-13	0.0111463
PIK3C2A	2	0.0322745	0.048934	0.398824	0.0555859	0.583103	0.0999272	0.0860659	0.0343712	0.0740425	0.0565335	0.0884732	0.0271408	0.105072	0.167965	0.0040287	0.0249948	0.018161	0.063751	0.0217413	0.0848167	0.0316001	0.189546	0.0148084	0.00765962	0.0745169	0.117521	0.0135709	0.00164458	0.0602171
RALGDS	3	4.94477	3.92782	25.1628	1.28769	11.9179	3.10877	4.82932	3.6698	7.37917	7.73402	7.11963	0.374532	2.27828	14.954	0.353682	3.56787	1.60883	2.87978	2.08633	3.41083	6.84986	7.95327	0.894114	1.34275	4.88151	1.32848	0.35774	0.165949	5.60166
RGL1	3	0.698933	0.0302214	0.00689554	0.646466	1.83966	0.00618016	0.00663827	0.00716194	1.97694	0.0349012	0.195855	0.0022164	0.00662624	0.149943	0.0515006	0.733556	0.00108667	0.0117498	0.0106923	1.5651	0.160894	0.00940099	0.277128	0.62852	0.816117	0.00270607	0.0956378	0.70852	0.0327352
RGL2	3	7.06554	6.90322	7.92266	3.77022	16.4123	7.68963	34.2347	5.40543	4.85175	10.4731	11.3319	3.03951	6.68652	13.0694	0.826807	5.21517	13.4846	15.7348	7.60078	12.9129	7.58626	9.34094	32.9726	5.89287	9.94872	4.4511	4.13653	0.454189	52.8373
RGL3	3	0.0297402	-1.97726e-13	0.0146081	0.0127746	0.0345039	0.0190615	0.0127262	0.004515	0.067561	0.0290484	0.0138754	0.00648389	1.70683e-11	0.0263821	-6.5202e-14	-2.73568e-13	0.0031071	0.00736945	0.00900188	0.028209	-3.43354e-13	0.0109096	0.00120785	0.000397509	0.0136125	0.000136463	0.0152821	4.82768e-05	0.00108935
RGL4	3	-5.96124e-13	0.043583	3.87311e-14	1.99018e-13	4.6935e-13	-1.24973e-13	3.99336e-13	2.61851e-14	0.0465431	0.00862792	-5.22119e-13	-3.7621e-13	1.70683e-11	2.81942e-13	0.00248373	-2.73568e-13	-3.20166e-14	-2.60526e-14	5.97487e-14	-2.90742e-13	-3.43354e-13	0.0343489	-2.56568e-13	0.00798607	-2.66227e-14	6.67462e-13	1.48626e-13	0.0027055	0.00610801
MLLT4	4	0.967237	0.893528	8.38311	2.4762	14.5822	3.28107	1.38705	5.78391	1.90376	2.19169	6.59766	2.2641	15.863	5.11022	0.0442647	1.85121	1.77991	8.28855	2.18896	6.34433	6.08854	10.4346	0.855759	1.01618	4.40689	4.0394	0.91853	0.10773	1.25581
PLCE1	5	0.0167279	0.347429	0.0246051	0.0533737	0.249026	0.25249	0.0440961	0.0435265	0.9019	0.013702	0.582848	0.0354455	0.0515646	0.0748793	-3.40511e-12	0.253924	0.00267575	0.0133309	0.0179916	0.225014	0.0140087	0.0919422	0.0254656	0.460508	0.115761	0.0456589	0.00159671	-2.46962e-12	0.0062374
RIN1	6	0.16993	0.0518909	2.89538	0.267509	1.46366	0.335337	0.337279	2.75145	0.339005	0.6257	0.0467538	0.0994295	2.53443	0.715875	0.0158913	0.496516	-1.24723e-12	0.326428	0.234946	0.65332	0.047113	1.07194	0.235181	0.0590867	1.613	0.103363	0.0112384	0.0134521	0.0842087
RIN2	6	0.0103621	0.0394058	0.0611003	0.576982	0.163144	0.191371	0.117451	0.0493064	0.0643189	0.0489667	0.178476	0.0139395	0.199781	0.271227	0.00486013	0.0794873	0.0329085	0.0486716	0.00423908	0.202564	0.0504289	0.561834	0.00527608	0.039512	0.0909694	0.0225318	0.00140388	0.0101213	0.0547975
RIN3	6	0.0703209	0.602773	1.03049	0.0871708	0.470115	0.252814	0.390716	0.0363301	0.125058	0.765687	0.0894318	0.03507	0.835567	0.313984	0.0222731	0.148565	0.11378	0.136343	0.0656769	0.429339	0.0822492	0.289293	0.0886233	0.163952	0.189058	0.18929	0.0615654	0.0403461	0.535112
SNX27	6	1.29465	1.12676	20.7026	1.1741	8.13181	2.7215	3.19354	1.48518	2.36645	2.99874	2.40871	1.86855	2.81863	6.89453	0.0544728	0.930928	0.289251	2.34661	0.695256	4.33202	2.03498	3.5465	0.637884	0.499218	2.81366	1.94571	0.370455	0.0563278	1.53274
TIAM1	7	0.0124379	0.000306127	0.139736	9.95723e-05	0.0232791	0.00908151	0.124482	0.0051496	0.00483998	0.00231488	0.000478828	0.00380121	0.0418521	0.0031985	0.000468268	0.00150129	0.000277478	0.00453988	0.00608689	0.00672184	0.00260203	0.0172937	0.00129652	0.00388621	8.51828e-05	0.0150475	0.000536466	0.000487266	0.00143296
TIAM2	7	-4.82302e-12	-1.54435e-12	5.48253	0.0327712	0.0359546	0.0370376	3.04063e-12	1.8138e-13	-3.10444e-12	0.00385956	0.00632105	-4.74158e-12	1.31435e-10	7.54006e-13	-5.1541e-13	-2.11799e-12	-2.47178e-13	-1.86789e-13	4.66617e-13	-1.45665e-12	-1.86702e-12	0.0258134	-1.94606e-12	0.000385937	0.0736805	0.0100323	1.3355e-12	0.00119423	0.0392516
ARHGAP20	7	0.00364227	0.00922969	0.0150455	0.00804329	0.0191359	0.0422689	0.0120679	0.00680428	0.0200098	0.0139754	-5.22119e-13	-3.7621e-13	1.70683e-11	0.00599488	-6.5202e-14	0.00745234	0.00920313	0.00208026	0.00289509	0.0047452	-3.43354e-13	0.0127242	0.00715636	0.00187612	-2.66227e-14	0.00449246	1.48626e-13	-4.08396e-14	0.0165121
ARAP1	7	0.686629	0.869436	1.22236	0.385586	1.25324	1.10637	0.964018	0.57567	1.66427	1.4457	0.544937	0.169422	0.691424	3.51186	0.0356353	0.673788	0.158458	0.549718	0.158666	1.13818	0.313859	1.21304	0.187392	0.499221	0.570108	0.438969	0.143878	0.0449332	0.935912
ARAP2	7	0.0404336	0.00887457	0.300385	0.0105801	0.0576843	0.00826873	0.00985923	0.0157685	0.0640742	0.00663356	0.0059185	0.000407091	0.0306974	0.0678211	0.000580022	0.00833427	0.00400865	0.00425865	0.000264429	0.0158971	0.000918424	0.0499309	0.000539088	0.00188516	0.0145877	0.0192915	0.00239956	0.000274916	0.00916384
ARAP3	7	0.0123841	0.00726789	0.0100993	0.0229584	0.0402265	0.0729833	0.0991906	0.0264377	0.033935	0.0323382	0.124592	0.00576343	0.0476441	0.0832377	0.000862159	0.017881	0.00072196	0.0763837	0.00822076	0.065349	0.00969668	0.0227062	0.0139538	0.00395036	0.00693917	0.0345291	0.00848412	0.00118951	0.0138076
DGKQ	7	0.02309	0.0188425	1.17729	0.0401371	0.208794	0.111016	0.102638	0.013794	0.00995354	0.146338	0.0789265	0.0748843	0.0232501	0.0734469	0.00100154	0.0421117	0.00189392	0.0559827	0.0201096	0.207944	0.0166698	0.427599	0.0512615	0.00913027	0.154557	0.0702517	0.0180471	0.00305028	0.0422737
RASSF1	8	0.0443875	0.0076809	0.00785031	0.00589026	0.0462844	0.00819745	0.0752507	0.000357791	0.00313303	0.173085	0.201011	0.0736159	0.0802349	0.0212144	8.63669e-05	0.00269596	0.0430715	0.00275201	0.0039431	0.0104325	0.155105	0.0179696	0.0241988	0.0602878	0.0167596	0.0209632	0.000200635	0.000151999	0.150982
RASSF10	8	-2.36351e-12	-7.72368e-13	1.52065e-13	6.96818e-13	1.61238e-12	-4.70908e-13	1.55508e-12	0.0467153	-1.6078e-12	8.847e-12	-2.06179e-12	-1.81655e-12	6.65027e-11	0.141031	-2.55734e-13	-1.06573e-12	-1.24374e-13	-9.88482e-14	2.33226e-13	-1.07152e-12	0.0602272	-1.5396e-13	-9.88567e-13	-1.03696e-13	0.0864473	2.55693e-12	6.15244e-13	-1.61114e-13	2.27067e-11
RASSF2	8	0.0907991	0.306866	2.42934	0.0393867	0.711247	0.431631	0.143596	0.0775934	0.0835815	0.128246	0.177062	0.000378495	0.0443014	1.00994	0.0319125	0.0182952	-3.20166e-14	0.102819	0.0943336	0.0856936	0.0498305	0.153542	0.120767	0.113651	0.110101	0.422054	0.00266827	0.0801345	0.174483
RASSF3	8	0.00964705	0.0137292	0.0468536	0.000569407	0.0668386	0.154999	0.0242161	0.004315	0.00188665	0.201973	0.0547549	0.000691616	0.123383	0.0119444	0.000336952	0.00166591	0.000836966	0.282831	0.00202992	0.135168	0.0124776	0.00653174	0.0726302	0.00123843	0.345696	0.151878	0.00492476	0.0134541	0.0091564
RASSF4	8	0.00133188	0.0187766	0.0611272	0.0431772	0.14328	0.0153939	0.0358845	0.00775929	0.150433	0.141444	0.00740314	0.00464986	0.00146837	0.0118527	0.00305333	0.0142747	0.00285413	0.00184723	0.0031111	0.0197845	0.0917222	0.031163	0.000262389	0.0166716	0.0277983	0.0600675	0.00233657	0.000959798	0.0331666
RASSF5	8	5.72844	4.32367	0.269187	3.0954	13.758	2.56404	5.32377	2.3925	8.07252	8.02346	0.417587	0.428891	0.978879	17.6634	2.87045	47.4836	0.141003	5.28977	10.7891	26.3351	7.47314	10.3335	0.73116	5.91341	8.09091	22.6913	0.57411	2.91603	10.7502
RASSF6	8	-5.96124e-13	0.00152924	3.87311e-14	0.00293296	0.204519	-1.24973e-13	3.99336e-13	0.00264409	-4.19731e-13	0.0210861	-5.22119e-13	0.00477731	0.0249658	0.0026583	-6.5202e-14	0.000475833	0.0174026	0.00782142	0.0100502	0.00520693	0.00093866	0.0187691	-2.56568e-13	-2.64102e-14	0.381834	6.67462e-13	0.000835288	0.000108601	0.0177238
RASSF7	8	0.0201122	0.115748	1.52065e-13	0.0595931	0.161751	0.13455	0.0495885	0.304003	8.49426	0.0252324	-2.06179e-12	0.0476723	0.0093142	0.229297	0.00854715	0.0408253	0.0186157	0.0567114	0.00541509	0.150677	0.0453562	0.295211	-9.88567e-13	0.040057	0.184028	0.0494164	0.00739549	0.00207248	0.0110138
RASSF8	8	0.0544592	0.0972283	0.302484	0.0352466	0.0263435	0.33422	0.120162	0.110569	0.0354801	0.036157	0.205362	0.141094	0.00936851	0.145729	0.00215593	0.0113732	0.0110791	0.0506037	0.022935	0.182044	0.0320648	1.2344	0.0763041	0.00520692	0.0500303	0.0894429	0.0303603	0.00157336	0.0144394
RASSF9	8	0.066723	-7.72368e-13	1.52065e-13	6.96818e-13	0.117016	0.00633941	0.130567	0.00256296	-1.6078e-12	0.0499313	0.267359	0.0357143	6.65027e-11	0.0212642	0.00231265	0.0454226	0.146535	-9.88482e-14	0.0259952	0.0654472	-1.24662e-12	-1.5396e-13	0.0187648	0.0151651	0.0933147	2.55693e-12	6.15244e-13	0.00260571	0.0443989
RAPGEF2	9	0.0168314	0.304411	1.56122	0.0171187	0.150674	0.0216197	0.0182049	0.00836659	0.0156567	0.0215256	0.0947417	0.00425898	0.0134774	0.0662522	0.000424211	0.0344899	0.00520735	0.069534	0.0013524	0.064237	0.014068	0.0447035	0.00582398	0.00913685	0.0814941	0.0221202	0.00330061	0.00168924	0.00750728
RAPGEF3	9	0.000108627	-1.54198e-13	0.0354357	0.000200588	0.000266918	0.00270436	0.0267067	0.000351563	0.00170511	0.00440914	0.00163555	0.00346996	1.33128e-11	0.0832626	2.41896e-05	0.00140503	0.000171917	0.000381229	5.91579e-05	0.136799	0.00506084	0.00201445	0.00241343	0.000162773	0.00523259	0.00128469	0.00134728	-3.18269e-14	0.067519
RAPGEF4	9	0.123154	0.00324535	1.43484	0.0169199	0.0114698	0.0131531	0.0249337	0.00290329	0.084103	0.0197125	0.0393492	0.000565749	0.111248	0.552948	0.00634939	0.0580736	0.121941	0.0149248	0.00468183	0.0448762	-1.24662e-12	0.016309	0.00107135	0.0024677	0.00721041	0.0322784	0.0112628	-1.61114e-13	0.00150411
RAPGEF5	9	0.032495	0.0320125	1.05472	0.0389195	0.107766	0.0507392	0.0611827	0.00991394	0.0519158	0.0857102	0.146921	0.0713824	0.173375	0.73545	0.00263072	0.0182537	0.0163308	0.237249	0.00736451	0.125157	0.0265056	0.058084	0.0233003	0.0476737	0.0568767	0.0415149	0.0184303	0.00274082	0.0319479
RAPGEF6	9	0.0342268	0.162664	0.0731049	0.0698206	0.32681	0.025077	0.0115852	0.0476139	0.0329861	0.0863229	0.034981	0.0124956	0.0229124	0.441408	0.0186807	0.111236	0.102532	0.0576549	0.0134256	0.102101	0.0513801	0.13822	0.0147248	0.0400067	0.0187063	0.0628507	0.00289264	0.019785	0.0963927
KRIT1	9	0.00695052	0.00715787	0.18386	0.00859225	0.051319	0.0225727	0.00122096	0.0145401	0.0191365	0.0114497	0.0414748	0.00388813	0.0384003	0.0447919	0.000847261	0.00655126	0.000480649	0.0132717	0.00149944	0.0256467	0.00716762	0.00994897	0.00512604	0.0060968	0.051269	0.0516199	0.00363573	0.001506	0.00628504
RASIP1	9	0.0614245	0.0128452	0.129658	0.0617724	0.319011	0.200233	0.0586926	0.0474181	0.264981	0.0911336	0.503625	0.055632	0.297456	0.139527	0.00748248	0.0332641	0.025226	0.485867	0.0240558	0.221702	0.0357244	0.14583	0.0445337	0.131105	0.0467862	0.0435438	0.0397641	0.00132762	0.0337161
RADIL	9	0.00452466	0.00800631	3.31794e-13	0.00191354	0.00804048	0.0278103	0.0324696	0.0108381	-2.12215e-12	0.0234996	-2.73586e-12	0.00257982	0.0430741	0.202059	-3.4185e-13	-1.4198e-12	-1.65505e-13	0.0178711	0.0059434	-1.33578e-12	-1.56555e-12	0.00837042	-1.31107e-12	-1.38583e-13	1.51778e-13	0.0327987	8.42802e-13	-2.15912e-13	3.04112e-11
APBB1IP	9	0.165968	1.90421	0.67184	0.0515996	3.6491	0.349104	0.284712	0.158962	1.26662	0.263108	0.326085	0.0161617	0.550472	2.91791	0.0639082	0.122554	0.334316	0.0957069	0.0221681	0.306897	0.229385	1.3238	0.0148922	0.354473	0.130538	0.0483597	0.00592887	0.256239	0.313737
RAPH1	9	0.590617	0.182824	2.80627	0.185934	1.09191	0.513955	0.220155	0.1739	0.172111	0.250765	0.611084	0.216349	1.64629	4.09183	0.0144055	0.244642	0.0501308	0.456015	0.220141	0.619746	0.744405	0.881496	0.0682137	0.438531	2.64686	0.414914	0.417914	0.0221415	0.141825
MYO9A	10	0.00851401	0.00921283	0.200095	0.00694468	0.246514	0.0562401	0.039814	0.021685	0.0113445	0.289395	0.174573	0.00614279	0.274195	0.0671538	0.000353806	0.0284142	0.000278811	0.0362075	0.00270751	0.0382035	0.00605272	0.0360816	0.00503117	0.00285641	0.0174761	0.095392	0.00332027	5.81881e-05	0.0168868
MYO9B	10	0.0409932	0.138942	4.15281	0.0670079	0.279019	0.101627	0.0757338	0.0422918	0.0710413	0.0945689	0.0868971	0.00448178	0.0709054	0.551115	0.00502607	0.0304379	0.00485914	0.0715408	0.0170686	0.518569	0.0237164	0.201458	0.0209062	0.0441634	0.0878366	0.219719	0.00358423	0.00826953	0.119113
MYO10	10	0.000324772	0.0460677	0.181539	0.0197375	0.0351387	0.00221529	0.000676897	7.51433e-05	0.00273616	0.173735	0.250623	0.00249857	0.00478248	0.0528598	9.74462e-05	0.0118146	0.00466575	0.0107992	0.000306541	0.0108758	0.000604421	0.0136106	0.00223626	0.0010198	0.0196992	0.0184933	0.00762819	2.7675e-05	0.00394959
RGS12	11	0.0177251	0.0131024	2.8189	0.024699	0.171335	0.0898308	0.0238939	0.208119	0.0156042	0.0122002	0.0522329	0.0299998	0.00262064	0.148432	0.00928819	0.0114201	0.056588	0.128689	0.00246312	0.00311362	0.0176923	0.0156363	0.0752137	0.00301128	0.434467	0.0570797	0.00492033	0.00302011	0.0076945
RGS14	11	0.0190021	0.226561	0.21482	0.0236917	0.598066	0.0255763	0.0373877	0.0677862	0.0463354	0.105448	0.0660271	0.0156955	0.00883497	0.308563	0.018503	0.0821274	0.00381465	0.057358	0.00491981	0.157845	0.0552579	0.251021	-7.09389e-13	0.0479344	0.0468386	0.0112251	0.00700567	0.125327	0.103449
GRB7	12	0.0380024	0.0180478	1.3703e-12	0.0900076	1.30974	0.00538804	0.0256982	0.613171	0.0473523	0.106213	-3.99929e-12	0.0826355	0.152757	0.191889	0.000105279	0.0768536	0.0168665	0.719334	0.0325865	0.225496	0.0522403	0.684373	0.0117845	0.0118277	0.194427	0.00743644	0.000916027	0.005046	0.129956
GRB10	12	0.063381	0.112273	0.354198	0.035638	0.568047	0.189629	0.0372199	0.127349	0.0894132	0.0782645	0.21338	0.0726238	0.604944	0.697213	0.00221812	0.0311349	0.113153	0.0218581	0.0609813	0.222258	0.0114106	0.462107	0.0525436	0.0477352	0.141744	0.103303	0.0745426	0.00183494	0.0542309
GRB14	12	0.282184	0.0264291	0.01291	0.00427604	0.0906472	0.009832	0.010996	0.016959	0.904552	2.13235e-11	-5.27678e-12	0.638444	4.0709	0.166705	-7.20164e-13	-2.88857e-12	-3.41319e-13	0.0918259	0.0160115	0.653728	-1.2264e-12	8.10585e-14	0.00654415	-2.90206e-13	1.79869e-12	2.30636	1.9812e-12	0.00240678	6.45977e-11
