# Supplementary material for: Predicted ‘wiring landscape’ of Ras-effector interactions in 29 human tissues
Source: NPJ Syst Biol Appl. 2021 Feb 12;7:10. doi: 10.1038/s41540-021-00170-0 (PMC7881153; doi:10.1038/s41540-021-00170-0)
Supplement: Supplementary file 5 — Supplementary Data 4 [file 41540_2021_170_MOESM5_ESM.xlsx]

## Sheet: Local
Supplementary Table S. Local and global sensitivity analysis of the binding affinities Kd.
Values: ΔC(%)/ΔKd
	Kd_ref (µM)	Adrenal gland	Appendix	Brain	Colon	Duodenum	Endometrium	Esophagus	Fallopian tube	Fat	Gallbladder	Heart	Kidney	Liver	Lung	Lymph node	Ovary	Pancreas	Placenta	Prostate	Rectum	Salivary gland	Small intestine	Smooth muscle	Spleen	Stomach	Testis	Thyroid	Tonsil	Urinary bladder
ARAF	0.07	119.158	355.825	336.709	343.258	338.207	346.389	357.1	357.674	358.005	233.913	352.585	351.748	302.627	348.969	352.966	285.707	347.406	357.902	352.169	353.78	277.477	358.011	304.293	357.524	344.968	357.841	345.059	254.242	331.025
BRAF	0.04	24.745	55.3619	595.049	195.879	220.11	156.582	100.178	197.713	30.5547	77.0369	168.084	196.009	215.281	199.929	248.893	104.03	43.2361	41.4607	276.08	139.854	136.021	220.774	89.8356	327.234	171.323	405.251	160.243	53.6967	79.6649
RAF1	0.08	18.0791	216.433	99.681	126.829	112.052	118.661	45.4817	107.26	163.736	22.5459	221.745	124.122	103.754	72.7961	28.927	52.9384	74.8776	112.124	53.2084	27.5707	26.2028	148.424	54.2209	37.8528	56.9322	109.344	118.102	48.1437	2.53088
PIK3CA	10	0.0225287	0.00136929	0.0147648	0.000935878	0.00199995	0.00623	0.00174018	0.00313409	0.0155923	0.00152095	0.00781695	0.00595701	0.00827586	0.0160296	0.0022252	0.000863231	0.000235191	0.00512567	0.00362406	0.00418918	0.00136367	0.00278646	0.00395481	0.00274848	0.00164398	0.00287753	0.00109704	0.000641755	0.00208537
PIK3CB	5	0.0234813	0.00909562	0.0166807	0.0257645	0.0211109	0.0387266	0.0141244	0.017227	0.00952879	0.00529179	0.0382327	0.0274039	0.0101372	0.0100479	0.00993258	0.00595025	0.0205857	0.0498347	0.0105044	0.0238107	0.0699021	0.0186704	0.00953706	0.00469464	0.00884972	0.00204614	0.0342406	0.011698	0.00160806
PIK3CD	7.5	0.00398341	0.0196861	0.00137624	0.00203579	0.00452374	0.0060162	0.00246442	0.0051539	0.0157055	0.00930825	0.00159769	0.0087779	0.0031465	0.00876572	0.0680066	0.00721505	0.00161199	0.00316755	0.0015707	0.00206228	0.0023035	0.00724096	0.000264336	0.0235529	0.00208537	0.00498362	0.000673993	0.0172254	0.00704085
PIK3CG	2.9	0.0227358	0.0650059	0.00302711	0.0175617	0.0542195	0.00766429	0.0233542	0.0148939	0.0283066	0.00595349	0.165068	0.00235955	0.0636442	0.0346108	0.0537222	0.0120663	0.00908051	0.00114518	0.000971239	0.00999935	0.00343733	0.0697204	0.0315875	0.0379827	0.0271687	0.01224	-3.16637e-18	0.0440133	0.02434
PIK3C2B	10	0.0186402	0.00444916	0.00151446	0.00464268	0.00747185	0.0196936	0.0237367	0.00482652	0.00110539	0.02779	0.00470367	0.0111561	0.00198631	0.0299205	0.0289832	0.00139353	0.000740155	0.00662544	0.0562158	0.00509875	0.0313387	0.0239661	0.000297142	0.000772834	0.257965	0.208292	0.00149927	0.00481846	0.0155349
PIK3C2G	10	-7.99919e-15	8.22306e-16	-9.4675e-22	1.86669e-05	0.000175126	0.00072175	0.000962851	5.54521e-23	0.000157512	0.00211495	-7.81552e-23	0.00043991	0.00126743	2.05368e-05	0.00010255	0.000188147	1.00067e-20	-1.00409e-18	0.000433269	-9.75178e-22	0.00112198	0.000384995	5.02718e-24	0.000297571	0.000105593	2.33722e-21	0.000303526	3.35229e-24	0.000314254
PIK3C2A	39	0.00189663	0.000679842	0.000632471	0.000982291	0.00110819	0.00108802	0.000747949	0.000632893	0.00108998	0.000317939	0.000798183	0.00106994	0.000510301	0.000620042	0.000860281	0.000381314	0.000595224	0.000726524	0.000422554	0.000468031	0.000220162	0.00113273	0.000298501	0.000264686	0.00055973	0.000691446	0.000744686	0.000116776	0.000428154
RALGDS	1	8.62998	2.60616	3.24685	1.08252	1.40777	1.67857	1.90736	3.11426	4.68541	1.98759	3.10455	0.653662	0.521976	2.99399	2.92361	2.39029	2.10904	1.53235	1.66678	1.00462	2.28178	2.48189	0.772372	1.89892	1.83193	0.367798	0.812114	0.480076	1.85519
RGL1	3.5	0.432331	0.00500166	0.000159584	0.134618	0.0453142	0.000808832	0.000675316	0.00155649	0.334517	0.00230169	0.0211533	0.00101097	0.000379319	0.00688402	0.122811	0.129261	0.000402047	0.00157845	0.00236041	0.105683	0.0133374	0.000688736	0.0638935	0.244424	0.0736992	0.000187439	0.0594513	0.556658	0.00274421
RGL2	0.09	56.7336	138.744	71.8387	95.3535	97.6952	134.982	257.382	130.829	81.397	76.2974	154.49	119.272	46.4836	110.399	88.3816	86.8608	217.158	203.514	104.27	140.562	82.2176	112.447	272.793	135.903	125.901	37.2176	147.943	21.4466	278.447
RGL3	39	0.00174782	5.303e-17	2.31717e-05	0.000225816	6.56018e-05	0.000207616	0.000110624	8.31547e-05	0.000994602	0.000163375	0.000125213	0.00025569	-1.68888e-26	9.74091e-05	5.07825e-28	2.39858e-26	0.000101855	8.40056e-05	0.000174973	0.000155681	6.42682e-20	6.52234e-05	2.43499e-05	1.37377e-05	0.000102268	8.03107e-07	0.000838552	3.42813e-06	7.74678e-06
RGL4	39	-4.43944e-16	0.000605517	2.23366e-21	-1.7268e-27	-5.54102e-25	5.99942e-20	1.36246e-26	-7.59373e-24	0.00068527	4.85278e-05	-2.95734e-24	7.37351e-19	-1.64742e-26	1.04367e-23	0.000530441	2.39657e-26	7.44859e-25	-9.57507e-20	-3.50697e-25	7.70904e-25	6.42683e-20	0.000205344	-2.93011e-24	0.000275966	-3.93431e-31	-3.66679e-23	2.15168e-21	0.000192103	4.34356e-05
MLLT4	3.03	0.681714	0.171813	0.231466	0.593274	0.420031	0.494458	0.1635	1.40019	0.374889	0.167521	0.812256	1.15635	1.02442	0.27355	0.122133	0.376653	0.744561	1.24669	0.550436	0.496767	0.578988	0.872122	0.227895	0.455408	0.460151	0.322875	0.649549	0.0996878	0.122292
PLCE1	0.82	0.0394936	0.301532	0.00449223	0.0576585	0.039511	0.177556	0.0224337	0.0484374	0.753399	0.00454581	0.335182	0.078027	0.0150613	0.0201569	2.19044e-23	0.218732	0.00441789	0.00913967	0.0181017	0.0866886	0.00609518	0.0381016	0.0276242	0.816419	0.0568159	0.0160781	0.00452217	-6.7662e-20	0.00267149
RIN1	0.88	0.376484	0.0413517	0.470481	0.264618	0.209586	0.215595	0.15761	2.74167	0.26185	0.190505	0.0246708	0.201613	0.675728	0.174976	0.154239	0.393457	-1.84918e-18	0.205141	0.218627	0.22902	0.0187819	0.403549	0.235356	0.0976527	0.719381	0.0334257	0.0294906	0.0447157	0.0331063
RIN2	11	0.00213867	0.00197471	0.000370286	0.0365786	0.00114503	0.00752964	0.00366406	0.00326622	0.00339387	0.000989201	0.00581405	0.00196727	0.00348912	0.00365268	0.00368506	0.00434237	0.00383563	0.00199516	0.000293557	0.00406351	0.00126693	0.0121908	0.00037981	0.00486152	0.00247208	0.000476751	0.000274469	0.00255593	0.00140151
RIN3	5	0.0313573	0.0681228	0.0153822	0.0125133	0.00773786	0.0225817	0.0273474	0.00542421	0.0147747	0.0347097	0.00660892	0.0110568	0.0328273	0.0097422	0.0371957	0.0181529	0.0293012	0.0125836	0.0100815	0.0197284	0.00467335	0.0143824	0.0141934	0.0446495	0.0116778	0.00901282	0.0266495	0.02252	0.0307885
SNX27	10	0.283553	0.0618803	0.137439	0.0817032	0.0627326	0.116792	0.108607	0.107293	0.135703	0.0663145	0.0858335	0.282005	0.0539805	0.101518	0.0452525	0.0557315	0.0369781	0.10491	0.0527148	0.0950378	0.0560562	0.0843208	0.0503056	0.0671842	0.0836461	0.0451687	0.079081	0.0156338	0.0430261
TIAM1	39	0.000731306	4.25416e-06	0.000221635	1.76028e-06	4.42607e-05	9.89193e-05	0.00108166	9.48421e-05	7.12779e-05	1.30202e-05	4.32121e-06	0.000149905	0.000203287	1.181e-05	0.000100023	2.29065e-05	9.0964e-06	5.17515e-05	0.000118316	3.70984e-05	1.81302e-05	0.000103389	2.61374e-05	0.000134299	6.39988e-07	8.85541e-05	2.94462e-05	3.46002e-05	1.01903e-05
TIAM2	5	-3.90821e-14	3.20237e-15	0.0815632	0.00470613	0.000592009	0.00331148	-1.74149e-26	1.1132e-22	5.8862e-20	0.000175266	0.000467264	8.01453e-18	1.93051e-26	2.75735e-22	-1.59634e-25	2.32908e-27	2.93969e-20	-2.99116e-18	1.52533e-23	-1.96841e-21	2.60425e-18	0.00128418	9.99217e-24	0.000105341	0.00455275	0.000477881	2.23513e-18	0.000667318	0.00226167
ARHGAP20	39	0.000214203	0.000128256	2.38655e-05	0.000142185	3.63834e-05	0.000460344	0.000104902	0.000125315	0.000294657	7.86036e-05	-2.95727e-24	7.37351e-19	-1.66038e-26	2.21352e-05	8.00187e-28	0.000113703	0.000301666	2.37138e-05	5.62757e-05	2.61893e-05	6.42682e-20	7.60716e-05	0.000144263	6.48364e-05	1.492e-28	2.64386e-05	2.15177e-21	-8.53459e-24	0.000117418
ARAP1	7.5	0.202824	0.0643064	0.0113643	0.0362586	0.0132215	0.0643825	0.044334	0.0562398	0.128479	0.0430588	0.0263126	0.0351972	0.0178576	0.0702936	0.0395658	0.0541478	0.0271001	0.0332795	0.0161463	0.0339586	0.0116826	0.0391531	0.0198479	0.0897918	0.0229847	0.0137323	0.0412515	0.0166617	0.0353456
ARAP2	20	0.00461506	0.000242031	0.000955875	0.000366822	0.000217157	0.000176918	0.000167908	0.000569393	0.00184692	7.31123e-05	0.000104881	3.14186e-05	0.00029233	0.000493585	0.000241732	0.000248915	0.000256552	9.51752e-05	1.00414e-05	0.000172721	1.25584e-05	0.000587483	2.12493e-05	0.000127263	0.00021534	0.000222548	0.000257269	3.81145e-05	0.000127764
ARAP3	5	0.00553073	0.000824197	0.00015087	0.0032972	0.000662345	0.00652426	0.00694983	0.00394753	0.00401134	0.00146841	0.00920602	0.00181793	0.00187475	0.00258361	0.0014424	0.00218661	0.000186197	0.00705174	0.00126247	0.00300537	0.000551075	0.00112961	0.00223612	0.00107819	0.000428863	0.00164467	0.00367675	0.000664684	0.000795651
DGKQ	10	0.00523316	0.00104124	0.00792094	0.00281568	0.0016208	0.00481941	0.00352845	0.00100745	0.000578789	0.00325702	0.00283651	0.0116294	0.000447704	0.00109266	0.000835782	0.00253479	0.000243025	0.00252927	0.00153269	0.00460446	0.000461798	0.0102439	0.00406173	0.00123704	0.00463207	0.00163809	0.00388226	0.000847874	0.00119174
RASSF1	39	0.00260762	0.000106735	1.24524e-05	0.000104126	8.79993e-05	8.92901e-05	0.000653984	6.58979e-06	4.61403e-05	0.000973161	0.00181274	0.00289998	0.000389693	7.83295e-05	1.84488e-05	4.11343e-05	0.00141121	3.13713e-05	7.66468e-05	5.75772e-05	0.00108027	0.00010743	0.000487752	0.00208181	0.00012591	0.000123366	1.10128e-05	1.07934e-05	0.00107324
RASSF10	10	-7.99858e-15	8.22306e-16	-9.46748e-22	-6.32496e-27	-2.0086e-23	4.95038e-20	-5.72211e-27	0.00341102	2.06908e-20	-1.80252e-26	-7.81532e-23	3.92218e-18	9.49317e-27	0.00209788	-2.14459e-26	2.32712e-27	1.00067e-20	-1.00409e-18	6.63091e-24	-9.75182e-22	0.00166825	7.12895e-26	4.99766e-24	4.62136e-27	0.00259136	2.33721e-21	6.91599e-19	3.35201e-24	1.62022e-22
RASSF2	39	0.00532756	0.00425727	0.00384765	0.000696105	0.0013516	0.00469297	0.00124766	0.00142831	0.00123033	0.000721126	0.0015969	1.49272e-05	0.000215182	0.0037236	0.00679856	0.000279118	7.44938e-25	0.00117154	0.0018324	0.000472869	0.000347159	0.000917647	0.00243231	0.00392167	0.000826928	0.00248143	0.000146452	0.00567759	0.00124021
RASSF3	39	0.000567256	0.000190777	7.43185e-05	1.00662e-05	0.000127076	0.00168726	0.000210492	7.94714e-05	2.7785e-05	0.00113551	0.000494044	2.7276e-05	0.000599209	4.41027e-05	7.19746e-05	2.54183e-05	2.74376e-05	0.00322005	3.94585e-05	0.000745795	8.69381e-05	3.90505e-05	0.00146337	4.27991e-05	0.0025946	0.000893512	0.00027029	0.000955016	6.51129e-05
RASSF4	39	7.83331e-05	0.000260907	9.69583e-05	0.000763075	0.000272395	0.000167672	0.000311905	0.000142903	0.00221355	0.000795318	6.68084e-05	0.000183371	7.13282e-06	4.37638e-05	0.000652055	0.000217784	9.3562e-05	2.10574e-05	6.04745e-05	0.000109189	0.000638937	0.0001863	5.28972e-06	0.000576034	0.000208834	0.000353458	0.000128247	6.81533e-05	0.000235838
RASSF5	0.21	31.4827	23.7904	0.52546	20.6756	18.6127	12.2464	15.8876	16.3672	36.2888	15.8007	1.64797	5.25408	1.80244	34.7171	92.951	119.308	1.05698	21.8397	46.759	64.6079	20.6831	30.1029	4.12987	45.4212	26.3812	44.8765	7.69401	42.9274	27.3944
RASSF6	39	-4.43937e-16	2.12513e-05	2.23366e-21	5.18491e-05	0.000388799	5.99942e-20	1.40296e-26	4.86981e-05	-1.57171e-23	0.000118596	-2.95672e-24	0.000188396	0.00012127	9.81542e-06	3.26109e-28	7.26024e-06	0.000570372	8.91574e-05	0.000195348	2.87376e-05	6.54033e-06	0.000112209	-2.93073e-24	-7.35982e-30	0.00286552	-3.66673e-23	4.58479e-05	7.7117e-06	0.000126035
RASSF7	10	0.00455863	0.00639282	-9.4675e-22	0.00417998	0.00125567	0.00584046	0.00170505	0.0221553	0.469354	0.000561747	-7.81533e-23	0.00740656	0.000179359	0.00341042	0.00712804	0.00245738	0.00238821	0.00256218	0.000412768	0.00333684	0.00125639	0.0070746	4.98972e-24	0.00542492	0.00551482	0.00115232	0.00159127	0.000576095	0.000310518
RASSF8	10	0.0123325	0.00537053	0.00203635	0.00247269	0.000204526	0.0144949	0.00413063	0.00806966	0.00206282	0.00080494	0.00737706	0.0218887	0.000180404	0.00216775	0.00179895	0.000684706	0.00142148	0.0022863	0.001748	0.00403121	0.000888242	0.0295145	0.00604478	0.000705511	0.00149988	0.00208549	0.00652929	0.000437357	0.000407093
RASSF9	10	0.0151048	8.22306e-16	-9.46751e-22	-3.95572e-37	0.000908422	0.000275331	0.00448815	0.000187201	2.06907e-20	0.00111156	0.00960195	0.00554976	9.48926e-27	0.000316368	0.00192969	0.00273402	0.0187679	-1.0041e-18	0.00198118	0.00144965	9.74576e-19	7.17278e-26	0.00148723	0.00205451	0.00279716	2.3372e-21	6.91496e-19	0.000724307	0.00125164
RAPGEF2	33	0.00116859	0.0049973	0.00294008	0.000358011	0.000339529	0.000278682	0.000187185	0.000182295	0.000272693	0.000143214	0.00101147	0.00019863	7.745e-05	0.00028968	0.0001071	0.000622258	0.000201781	0.00093745	3.10791e-05	0.000419704	0.000115982	0.000316393	0.000138823	0.000373257	0.000724479	0.000153997	0.000214165	0.000141789	6.31581e-05
RAPGEF3	50	4.98776e-06	3.20722e-17	4.35481e-05	2.76221e-06	3.94439e-07	2.2938e-05	0.000180871	5.0441e-06	1.95684e-05	1.93216e-05	1.14941e-05	0.000106649	2.64301e-27	0.000239168	4.02983e-06	1.67065e-05	4.39474e-06	3.38551e-06	8.9659e-07	0.000587436	2.74638e-05	9.37374e-06	3.79262e-05	4.386e-06	3.06094e-05	5.89006e-06	5.76576e-05	-6.7725e-24	0.000373977
RAPGEF4	10	0.027838	0.000179355	0.00965204	0.00118715	8.90506e-05	0.000571245	0.00085739	0.000212058	0.00488838	0.000438863	0.00141436	8.79622e-05	0.00214181	0.00822018	0.00529616	0.00349522	0.015623	0.000674422	0.000356877	0.000994049	9.74576e-19	0.000391103	8.49231e-05	0.000334372	0.000216192	0.000752718	0.00242318	3.35192e-24	4.24075e-05
RAPGEF5	50	0.00149077	0.000346418	0.00129536	0.000535799	0.000159239	0.000430275	0.000414312	0.000142232	0.000595629	0.00037553	0.00103199	0.00219163	0.000655876	0.00211055	0.000438165	0.000217024	0.00041738	0.00210465	0.00011161	0.000537458	0.00014383	0.000270244	0.000366095	0.00128376	0.000332665	0.000190321	0.000788446	0.000151753	0.000176972
RAPGEF6	5	0.0152768	0.0184301	0.00109203	0.0100239	0.00537977	0.00224221	0.000811976	0.00710832	0.0038992	0.00391925	0.00258559	0.00394099	0.000901625	0.0136931	0.031206	0.0135949	0.0264085	0.00532317	0.00206169	0.00469518	0.00291965	0.00687429	0.00235965	0.0109138	0.00115607	0.00299347	0.00125374	0.0110498	0.00555321
KRIT1	33	0.000482694	0.000117698	0.000346542	0.000179705	0.000115651	0.000290965	1.25548e-05	0.000316792	0.000333295	7.61785e-05	0.000442873	0.000181335	0.000220662	0.000195854	0.000213899	0.000118216	1.8626e-05	0.000178972	3.44582e-05	0.000167581	5.90935e-05	7.04205e-05	0.000122187	0.000249076	0.00045582	0.000359346	0.000235908	0.000126409	5.28757e-05
RASIP1	50	0.00281579	0.000139017	0.000159331	0.000850276	0.000471306	0.00169691	0.000397453	0.000680106	0.00303637	0.000399287	0.00353302	0.00170847	0.001125	0.000400754	0.00124575	0.000395451	0.000644647	0.00430535	0.00036452	0.000951843	0.000193851	0.000678357	0.000699597	0.0035264	0.000273655	0.000199621	0.00170032	7.351e-05	0.000186766
RADIL	7.5	0.00136105	0.00059506	5.05627e-21	0.000180434	8.49101e-05	0.00162611	0.00149812	0.00106329	1.30714e-19	0.000702172	8.64764e-23	0.00053737	0.0011139	0.00406492	-1.29253e-25	1.70857e-25	-1.04104e-22	0.00108455	0.000605532	-2.43182e-21	-2.83218e-21	0.00027097	-4.07268e-22	4.81049e-27	-1.87791e-24	0.00102704	-3.21953e-19	1.91994e-21	2.71772e-21
APBB1IP	10	0.037473	0.10412	0.00452176	0.00361951	0.0282504	0.0151394	0.0097815	0.0115973	0.0731093	0.00585442	0.0117085	0.00251219	0.010589	0.0432237	0.0530485	0.00737313	0.0427141	0.0043232	0.00168956	0.00679407	0.00635079	0.0316452	0.00118033	0.0477996	0.00391251	0.00112768	0.00127574	0.0707194	0.00883774
RAPH1	5	0.259756	0.0207119	0.0418333	0.0266716	0.0179631	0.0458529	0.0154186	0.0259369	0.0203278	0.011381	0.0450705	0.0680129	0.0645741	0.126208	0.0240731	0.0298746	0.0129206	0.0420248	0.0337515	0.0284651	0.0422163	0.0437589	0.0109265	0.118974	0.162237	0.0197449	0.179488	0.0123651	0.00816951
MYO9A	7.5	0.00256081	0.000684728	0.00186163	0.000654814	0.00260278	0.00328804	0.00183693	0.00212727	0.000884411	0.00864198	0.00844083	0.00127945	0.00708749	0.00135125	0.000394003	0.0022925	4.77815e-05	0.00219716	0.000275857	0.00114269	0.000225492	0.00116797	0.000533664	0.000517288	0.000705768	0.00298659	0.000954883	2.16041e-05	0.00063943
MYO9B	50	0.00188021	0.00150267	0.00509048	0.000922307	0.000412234	0.000861622	0.000512822	0.000606604	0.000814965	0.000414335	0.000610502	0.000137746	0.000268286	0.00158198	0.000836958	0.000361859	0.000124208	0.000635116	0.000258656	0.00222497	0.000128696	0.000936994	0.000328485	0.00118929	0.000513699	0.00100686	0.000153382	0.000457793	0.000659652
MYO10	10	7.36513e-05	0.00254533	0.00122224	0.00138482	0.000272808	9.62156e-05	2.32783e-05	5.48864e-06	0.000159112	0.00386655	0.00900145	0.000388464	9.20946e-05	0.00078641	8.13249e-05	0.000711275	0.00059868	0.000488004	2.33671e-05	0.000240928	1.67448e-05	0.000326395	0.00017726	0.000138185	0.000590626	0.00043127	0.00164133	7.69336e-06	0.000111355
RGS12	5	0.00791487	0.0014858	0.0420213	0.00354713	0.0028208	0.00802971	0.00167458	0.0310326	0.00184472	0.000554009	0.00386049	0.00945901	0.000103129	0.0046067	0.0155282	0.00139659	0.0145837	0.0118777	0.000378279	0.000143214	0.00100545	0.000777906	0.0120471	0.000821894	0.0268157	0.00271865	0.00213248	0.00168751	0.000443396
RGS14	14	0.00308999	0.00886609	0.0010008	0.00117932	0.00325794	0.000786703	0.000913281	0.00351232	0.00191503	0.00166704	0.00168139	0.00173548	0.000120765	0.00323727	0.0110053	0.00351436	0.000349135	0.00183946	0.000267305	0.00246961	0.00108527	0.00425157	-2.36072e-23	0.00462699	0.00099423	0.000185846	0.00107454	0.024762	0.00206968
GRB7	5	0.0169604	0.00204654	1.14295e-20	0.0129202	0.0215426	0.000481804	0.00180103	0.0911502	0.0055969	0.00482207	-1.5654e-22	0.0260333	0.00600961	0.00595504	0.000176144	0.00939478	0.00434902	0.0662098	0.00500338	0.0103666	0.00296852	0.0339902	0.00188852	0.00322786	0.0120092	0.000354232	0.000397043	0.00281933	0.00748605
GRB10	5	0.0282679	0.0127244	0.00528985	0.00511771	0.00934902	0.0169428	0.0026084	0.0190006	0.0105657	0.00355344	0.0157612	0.0228829	0.0237776	0.0216199	0.00371052	0.00380708	0.0291398	0.00201846	0.00936109	0.0102178	0.000648475	0.022964	0.00841756	0.0130208	0.00875654	0.00491969	0.0322578	0.00102532	0.00312464
GRB14	3.6	0.171786	0.00424427	0.000288381	0.000868271	0.00216472	0.00124823	0.00108596	0.00357694	0.149595	6.12319e-26	6.32278e-23	0.279912	0.224332	0.00741714	3.93404e-25	-1.11133e-24	1.81474e-19	0.0119686	0.00343434	0.0428892	-3.63455e-18	1.91457e-23	0.00146888	5.49811e-22	4.5114e-24	0.154189	-8.40383e-18	0.00187517	2.4925e-24

## Sheet: Global
	Kd (µM)	Adrenal gland	Appendix	Brain	Colon	Duodenum	Endometrium	Esophagus	Fallopian tube	Fat	Gallbladder	Heart	Kidney	Liver	Lung	Lymph node	Ovary	Pancreas	Placenta	Prostate	Rectum	Salivary gland	Small intestine	Smooth muscle	Spleen	Stomach	Testis	Thyroid	Tonsil	Urinary bladder
ARAF	[0,04-0,527]	53.7008	35.803	9.15849	45.0477	23.686	38.3324	43.3999	39.0842	41.6745	50.4906	31.7561	55.0506	49.3824	27.5641	81.0092	25.0245	82.4682	40.2804	72.3479	29.4788	45.1398	27.5826	41.0722	66.4303	35.6915	43.5808	75.8625	84.964	32.7776
BRAF	[0,04-0,527]	6.77478	1.22835	5.82017	5.19067	3.05014	3.4326	2.80887	4.6442	0.713663	2.20959	3.64465	6.35827	6.06444	3.09306	15.27	2.45268	2.06767	0.96768	12.8585	2.3455	3.34904	3.82999	3.30312	15.4913	3.33092	12.707	7.32449	2.56113	2.02796
RAF1	[0,04-0,527]	7.35211	21.4511	2.75002	13.2958	6.03716	10.4336	5.02381	9.89971	16.8548	2.54337	20.8781	15.9004	11.3119	4.33667	6.41606	4.94429	14.4982	10.9487	9.02012	1.78248	2.48789	10.3064	7.89827	6.28716	4.27442	12.0138	21.3188	9.15825	0.251118
PIK3CA	[0,04-0,527]	17.0643	1.79532	5.13985	1.42031	1.55926	7.38586	2.87187	4.09208	19.0812	2.59848	8.98257	10.2268	12.03	12.0152	7.33175	1.21207	0.689322	6.89212	8.88034	3.96562	1.96161	2.68407	8.26769	6.72311	1.837	4.51182	2.88887	1.85418	3.13508
PIK3CB	[0,04-0,527]	5.04718	2.9468	1.63571	9.01224	3.95203	10.9881	5.68612	5.5475	3.35235	2.26785	10.7775	11.6321	3.98231	2.19169	8.14551	2.07548	13.9171	15.3393	6.53909	5.52819	20.2518	4.40376	5.11173	2.94476	2.45697	0.829447	19.9024	8.11913	0.619121
PIK3CD	[0,04-0,527]	1.93516	12.7546	0.314721	1.7325	1.97055	4.17743	2.29987	3.79794	11.5985	8.48051	1.1316	8.60961	2.80892	4.18183	72.3598	5.50915	2.62753	2.50304	2.25974	1.14045	1.86605	3.86518	0.330147	27.7264	1.31862	4.40135	1.01124	24.0116	5.80236
PIK3CG	[0,04-0,527]	1.75116	6.80843	0.10414	2.22588	3.45642	0.827745	3.23601	1.67751	3.35312	0.868828	14.9388	0.371711	8.11962	2.53247	14.2871	1.42343	2.21912	0.138349	0.211591	0.830649	0.422604	5.47333	5.67747	7.77356	2.53827	1.65798	1.23075e-08	10.1523	3.08432
PIK3C2B	[0,04-0,527]	14.4425	5.59002	0.610375	6.6568	5.4233	19.5509	29.3368	6.1672	1.57671	33.6317	5.62838	17.7752	3.1423	19.4493	61.9039	1.94551	2.15072	8.73958	72.1115	4.77315	30.5232	18.1709	0.658179	1.95107	47.1463	62.9892	3.92007	12.9373	19.5251
PIK3C2G	[0,04-0,527]	1.10717e-09	3.29871e-13	2.13878e-10	0.0287389	0.139921	0.925206	1.60706	3.15921e-09	0.22706	3.58183	1.33121e-08	0.820817	2.02516	0.018431	0.352183	0.266117	3.50715e-09	6.24391e-10	1.11603	3.08404e-09	1.6197	0.381883	3.64498e-10	0.757046	0.120271	2.09841e-09	0.810675	1.50318e-07	0.484505
PIK3C2A	[0,04-0,527]	20.648	11.9758	3.52081	18.399	10.8273	17.0255	16.391	11.5605	20.0347	7.86417	13.1679	24.0977	11.3396	7.57527	35.4767	7.71955	22.9632	13.759	15.0782	6.48848	4.67507	13.9864	9.39735	9.64554	8.73629	14.8421	25.1017	5.02695	9.19383
RALGDS	[0,04-0,527]	58.064	26.3541	10.292	14.6079	9.81918	18.0578	25.8947	31.063	45.4044	27.4231	28.7169	11.3097	8.00465	20.6553	64.3396	27.6987	46.2757	18.7922	34.7441	9.11722	25.7813	19.7039	15.5059	37.7992	17.5757	5.75832	19.2961	13.0171	23.3187
RGL1	[0,04-0,527]	35.68	0.812398	0.00801531	20.1419	4.15205	0.128178	0.139874	0.258688	40.0008	0.490758	3.19474	0.232232	0.0755299	0.749999	39.7478	19.1845	0.144813	0.277415	0.746614	11.1331	2.34369	0.0840044	15.4844	50.6889	9.28132	0.0374863	17.3104	82.3754	0.518241
RGL2	[0,04-0,527]	26.2954	16.3022	2.47039	12.4011	6.60172	15.1504	42.289	15.5418	9.98075	11.1092	17.3745	19.2239	6.23375	8.5181	24.9723	10.5013	56.9	27.1082	22.7637	12.2826	10.1133	9.65003	66.1819	29.768	12.4819	4.99402	33.9899	5.10466	46.3356
RGL3	[0,04-0,527]	19.2735	3.37935e-13	0.143914	5.01042	0.78806	3.90478	2.77794	1.69123	18.5535	4.18304	2.36402	6.87841	2.29384e-08	1.30629	1.1523e-07	6.66561e-08	4.43928	1.80602	6.61593	2.29079	2.36792e-08	0.976391	0.819328	0.532333	1.73923	0.0199453	27.6389	0.152267	0.182171
RGL4	[0,04-0,527]	1.11029e-09	10.8284	2.13481e-10	1.39351e-09	1.88035e-09	3.26844e-10	5.82018e-09	3.15393e-09	13.4239	1.27551	1.33575e-08	1.50289e-07	2.29384e-08	3.0572e-09	23.8455	6.66561e-08	3.51601e-09	6.22843e-10	4.42962e-10	3.08276e-09	2.36792e-08	2.99327	3.64624e-10	10.0295	3.71209e-09	2.07113e-09	1.21824e-08	8.10257	1.01334
MLLT4	[0,04-0,527]	40.578	17.2825	7.08278	42.5622	19.9125	34.1391	20.8517	53.2708	35.6644	21.8694	43.1414	63.7021	57.8054	17.4022	31.5621	35.4775	85.4178	55.0699	69.3452	28.1308	41.4115	36.7412	34.6621	61.8022	30.9255	33.6533	72.529	22.9625	15.0199
PLCE1	[0,04-0,527]	0.305582	2.65588	0.0123847	0.594347	0.212257	1.52721	0.254909	0.441533	7.0106	0.0533982	2.80897	0.979366	0.164538	0.121533	1.25468e-07	2.05954	0.0873787	0.0883333	0.315185	0.578422	0.0601283	0.254773	0.412407	13.0442	0.434225	0.176345	0.0816196	1.56524e-07	0.0278148
RIN1	[0,04-0,527]	3.23814	0.426907	1.45586	3.07938	1.28037	2.12414	2.03725	23.4703	2.8776	2.53367	0.243022	2.87695	8.0375	1.20273	4.02526	4.20986	3.43534e-09	2.24804	4.2925	1.74087	0.213134	3.0301	3.95972	1.91328	6.03829	0.421509	0.611159	1.0067	0.395929
RIN2	[0,04-0,527]	2.20447	3.08825	0.18279	37.9854	1.08901	10.3794	7.03962	5.10578	5.66679	2.05467	8.16398	4.31079	6.47665	3.76728	14.0835	7.04006	12.6388	3.36235	0.916074	4.61223	2.19956	12.3567	1.01529	13.704	3.28709	0.934328	0.886551	8.55441	2.5634
RIN3	[0,04-0,527]	6.65916	18.2597	1.51358	4.59543	1.51119	6.76278	10.5206	1.8126	5.1254	13.4183	2.06042	4.98146	11.9684	2.12685	26.9725	6.13408	19.1405	4.34461	6.28601	4.63596	1.68625	3.43486	7.47226	24.102	3.21492	3.56662	15.9734	14.9276	10.7366
SNX27	[0,04-0,527]	73.9062	40.6758	16.8279	48.0999	25.0129	45.6825	61.267	52.076	67.1026	54.0687	44.7302	59.9775	47.3694	36.4871	78.4299	47.4687	64.3231	54.5822	70.0862	37.8475	41.9313	37.0484	58.5784	75.7355	42.1032	42.99	78.6385	35.2939	39.5855
TIAM1	[0,04-0,527]	8.83018	0.0864051	1.32736	0.0412146	0.534101	1.90601	22.1784	1.92438	1.54641	0.345046	0.0836903	4.1334	4.8139	0.160898	5.08003	0.491901	0.406172	1.12002	4.53491	0.55871	0.403065	1.53648	0.879083	5.05102	0.0111006	2.15706	1.19302	1.52354	0.239502
TIAM2	[0,04-0,527]	1.10372e-09	3.20596e-13	6.76696	1.77972	0.118304	1.05999	5.80959e-09	3.16852e-09	1.61385e-08	0.0765243	0.148652	1.49912e-07	2.41352e-08	3.04097e-09	1.16257e-07	6.67402e-08	3.49616e-09	6.26087e-10	4.39155e-10	3.08295e-09	2.3751e-08	0.318745	3.64403e-10	0.0672961	1.28038	0.194782	1.22406e-08	0.486192	0.868782
ARHGAP20	[0,04-0,527]	2.71473	2.53537	0.148205	3.21809	0.439778	8.1953	2.63763	2.52713	6.15453	2.05179	1.33575e-08	1.50289e-07	2.29384e-08	0.30099	1.1523e-07	2.40493	12.4979	0.516206	2.18968	0.395265	2.36792e-08	1.13643	4.71308	2.48062	3.71209e-09	0.652883	1.21824e-08	1.50701e-07	2.69501
ARAP1	[0,04-0,527]	55.2054	30.951	2.44222	23.4633	5.40758	29.6357	30.4332	29.7297	54.3769	30.6272	15.608	28.1122	14.283	23.5019	52.405	32.0617	35.3219	21.355	20.5252	15.2206	8.7786	17.0847	20.9765	67.3408	12.6507	11.3444	43.2866	23.3447	23.7191
ARAP2	[0,04-0,527]	14.1222	1.2762	1.49869	2.20779	0.687365	0.907196	1.12564	3.00554	9.83281	0.508822	0.531586	0.235635	1.87057	1.73082	3.26425	1.39583	2.96713	0.544721	0.10411	0.683013	0.0736761	2.27443	0.188916	1.29055	0.971712	1.43518	2.71279	0.444398	0.785631
ARAP3	[0,04-0,527]	1.22242	0.274662	0.0154614	1.25358	0.132329	2.065	2.86916	1.32533	1.43244	0.638109	2.84585	0.847942	0.757426	0.575565	1.23218	0.770302	0.136874	2.47822	0.814564	0.742582	0.201812	0.280508	1.23326	0.686114	0.122122	0.667637	2.42879	0.484279	0.307207
DGKQ	[0,04-0,527]	4.39604	1.3715	2.97055	4.15083	1.27006	5.82711	5.67558	1.35212	0.830429	5.42476	3.47923	18.4069	0.723611	0.968281	2.82906	3.49578	0.712186	3.51764	3.87984	4.33658	0.673186	9.03589	8.47715	3.09971	4.99007	2.61353	9.7387	2.44063	1.81447
RASSF1	[0,04-0,527]	26.7412	2.11981	0.0774928	2.37829	1.05213	1.72419	14.6111	0.136127	1.00539	20.9761	24.8769	46.5787	8.87556	1.05412	0.960233	0.880633	45.4218	0.681814	2.96757	0.863635	19.1352	1.59531	14.692	51.9204	2.13157	2.98225	0.448458	0.478424	20.2511
RASSF10	[0,04-0,527]	1.10717e-09	3.2993e-13	2.13878e-10	1.38035e-09	1.85062e-09	3.28099e-10	5.81309e-09	4.43785	1.61186e-08	1.09289e-08	1.33121e-08	1.50164e-07	2.38897e-08	1.83729	1.15618e-07	6.67002e-08	3.50715e-09	6.24391e-10	4.40783e-10	3.08404e-09	2.38904	2.59424e-09	3.64498e-10	2.57589e-09	2.86198	2.09841e-09	1.22048e-08	1.50318e-07	2.23148e-08
RASSF2	[0,04-0,527]	44.3389	41.2118	13.1189	13.873	12.6287	40.5651	24.7763	22.5963	22.1343	16.3626	22.7509	0.425011	5.08278	28.652	101.146	5.74502	3.51601e-09	20.4382	48.8608	6.54962	7.16713	11.758	49.6754	72.107	12.301	38.6471	5.74767	87.214	22.672
RASSF3	[0,04-0,527]	6.95418	3.72077	0.45724	0.235209	1.50691	23.5472	5.16976	1.61752	0.607354	23.7019	8.65064	0.774313	13.0791	0.597268	3.68622	0.54561	1.21925	40.3738	1.54165	9.82297	1.90252	0.587527	35.7996	1.64647	28.9943	18.4273	10.2645	33.2813	1.5118
RASSF4	[0,04-0,527]	1.00575	5.0128	0.594051	14.9853	3.13409	3.18155	7.4923	2.87164	34.5387	17.7718	1.2769	5.01662	0.176183	0.592715	28.3758	4.52783	4.08661	0.458634	2.35065	1.62131	12.388	2.72543	0.178836	19.5216	3.4798	8.13328	5.05794	2.97325	5.27544
RASSF5	[0,04-0,527]	30.963	13.5596	0.0949958	13.4856	6.40165	6.86365	11.501	9.6126	22.2819	11.7741	0.924223	4.30636	1.28876	13.2553	93.3859	57.8566	1.3669	13.4161	46.4217	25.8119	12.8794	12.8033	4.01194	44.7573	12.8701	29.3232	8.88619	47.3684	17.7592
RASSF6	[0,04-0,527]	1.11029e-09	0.430019	2.13481e-10	1.19929	4.36826	3.26844e-10	5.82018e-09	0.99738	1.61313e-08	3.06754	1.33575e-08	5.14806	2.92234	0.133773	1.1523e-07	0.15632	22.1345	1.91474	7.3505	0.433508	0.145792	1.66477	3.64624e-10	2.5912e-09	30.777	2.07113e-09	1.84919	0.34212	2.88732
RASSF7	[0,04-0,527]	3.84547	7.82315	2.13878e-10	6.03538	0.988769	6.96162	2.81531	23.0296	57.8521	0.97349	1.33121e-08	12.449	0.290988	2.94154	21.4462	3.39182	6.74974	3.56187	1.06357	3.19214	1.81014	6.47474	3.64498e-10	12.7285	5.87809	1.85118	4.15387	1.66645	0.478771
RASSF8	[0,04-0,527]	9.92028	6.66353	0.81584	3.66443	0.163346	15.378	6.58767	9.90084	2.91132	1.38989	8.52522	30.2047	0.29268	1.89694	5.97619	0.963257	4.08312	3.1899	4.40992	3.82351	1.28669	21.123	12.2385	1.78305	1.67897	3.30643	15.6639	1.2683	0.626806
RASSF9	[0,04-0,527]	11.9504	3.2993e-13	2.13878e-10	1.38035e-09	0.71867	0.355243	7.1218	0.253962	1.61186e-08	1.9106	10.7852	9.58496	2.38897e-08	0.282935	6.39436	3.76254	41.3229	6.24391e-10	4.97998	1.41976	2.37137e-08	2.59424e-09	3.232	5.0812	3.08148	2.09841e-09	1.22048e-08	2.08958	1.90405
RAPGEF2	[0,04-0,527]	10.0182	38.2269	9.21952	5.64713	2.81422	3.75964	3.34802	2.6294	4.14721	2.66199	12.1214	3.92856	1.3554	2.72629	3.92178	8.92758	6.2281	12.8474	0.87306	4.30047	1.81889	3.28918	3.28307	9.7332	8.15817	2.6731	6.00692	4.38846	1.05456
RAPGEF3	[0,04-0,527]	0.105809	3.38406e-13	0.440575	0.106229	0.00789624	0.736531	7.16337	0.171205	0.702528	0.837964	0.364763	4.80453	2.2285e-08	4.99697	0.345992	0.589224	0.322699	0.121589	0.0581162	12.2221	0.99733	0.232861	2.07786	0.279807	0.864242	0.23996	3.77155	1.50645e-07	12.6978
RAPGEF4	[0,04-0,527]	20.4544	0.239132	3.55138	1.79462	0.071232	0.733877	1.43324	0.28759	6.68927	0.761933	1.7683	0.165026	3.38103	6.71168	16.4726	4.77133	35.9714	0.961276	0.920374	0.979137	2.37137e-08	0.387912	0.188754	0.850164	0.245903	1.21612	6.23386	1.50318e-07	0.0656383
RAPGEF5	[0,04-0,527]	25.4177	10.2559	9.27266	16.854	3.01762	11.9503	15.1273	4.61306	18.3036	14.3109	23.7415	51.6649	21.4427	27.5809	30.7832	7.24967	25.9048	41.8925	6.92208	11.3472	5.00143	6.19275	17.6589	52.3404	8.55302	7.25966	38.4704	10.36	6.42971
RAPGEF6	[0,04-0,527]	3.32559	5.78695	0.111631	3.71562	1.05862	0.720431	0.342623	2.36275	1.39282	1.68801	0.81682	1.8235	0.365486	2.95645	23.2263	4.6483	17.4471	1.8812	1.32608	1.15417	1.06013	1.67826	1.30075	6.68067	0.328474	1.20948	0.837061	7.69076	2.10888
KRIT1	[0,04-0,527]	4.33131	1.68187	1.47909	2.92162	0.991133	3.91773	0.230966	4.48239	5.03178	1.43163	5.75447	3.59698	3.77756	1.86589	7.65704	1.79893	0.594804	2.73011	0.96741	1.77791	0.935407	0.756934	2.89811	6.63565	5.31913	6.04268	6.58924	3.92425	0.884317
RASIP1	[0,04-0,527]	40.4724	4.42016	1.5567	24.0108	8.06022	32.1127	14.595	18.672	55.2636	15.0918	45.0266	45.7843	32.049	7.99217	64.385	12.6075	36.7652	54.9686	20.5414	17.8673	6.61877	13.8044	29.9718	82.1992	7.16266	7.58977	61.63	5.19538	6.76223
RADIL	[0,04-0,527]	0.667362	0.445331	2.13955e-10	0.156056	0.0382267	1.16941	1.40911	0.807091	1.61254e-08	0.686213	1.32955e-08	0.565224	1.01024	1.99877	1.15825e-07	6.67144e-08	3.50338e-09	0.87035	0.878679	3.0839e-09	2.37248e-08	0.151626	3.64457e-10	2.56929e-09	3.73444e-09	0.935757	1.22165e-08	1.5018e-07	2.22792e-08
APBB1IP	[0,04-0,527]	26.095	47.7069	1.76132	5.27075	15.9901	15.9279	14.4304	13.629	54.5664	9.3943	12.8074	4.54068	14.938	24.7618	84.01	9.66503	69.4594	5.87359	4.26639	6.23061	8.50345	22.1625	2.57765	65.4868	4.25188	1.81223	3.34883	82.7355	12.1123
RAPH1	[0,04-0,527]	40.2196	6.45438	3.84061	9.29892	3.39617	12.7097	6.17925	8.13123	6.94861	4.77184	12.44	25.1159	21.322	20.3431	18.4947	9.79781	9.0091	13.2423	19.2708	6.51917	13.3806	9.61088	5.82508	50.292	29.8838	7.53422	63.8399	8.55742	3.0745
MYO9A	[0,04-0,527]	1.25031	0.512075	0.424422	0.564	1.14999	2.33321	1.72304	1.60224	0.714452	7.91546	5.6815	1.33716	6.13885	0.67628	0.75934	1.80253	0.0790559	1.74872	0.401472	0.635989	0.185825	0.649557	0.664909	0.740362	0.450557	2.67926	1.42866	0.0355139	0.554203
MYO9B	[0,04-0,527]	30.4254	31.3749	16.9255	25.4338	7.18471	20.7864	18.1163	17.0207	23.6989	15.5797	15.9169	6.13177	9.93708	23.282	50.0867	11.637	8.66757	18.6326	15.1603	30.4755	4.50016	17.761	16.0685	49.9	12.5184	29.6194	9.61934	27.5114	20.4106
MYO10	[0,04-0,527]	0.0639012	3.28297	0.49425	2.08701	0.217679	0.124466	0.0393913	0.00746383	0.229363	6.38336	10.1881	0.725405	0.149596	0.699412	0.279408	1.00035	1.74382	0.697301	0.0605849	0.239579	0.0245717	0.32399	0.393398	0.352467	0.668661	0.699976	4.28077	0.022485	0.172185
RGS12	[0,04-0,527]	1.74285	0.494015	3.85598	1.34733	0.559655	2.52817	0.70443	9.57901	0.66264	0.241556	1.21447	4.28702	0.0419195	1.02039	12.4048	0.49302	10.1002	4.11012	0.244922	0.0356962	0.367608	0.193374	6.39479	0.523553	7.0612	1.09949	1.41826	1.22388	0.17141
RGS14	[0,04-0,527]	5.02225	18.4256	0.78618	3.43307	4.69529	1.95291	2.95149	8.56611	5.19851	5.43955	4.01608	6.0641	0.383698	5.28752	51.2138	9.07036	1.99023	4.94243	1.34753	4.54297	3.02507	7.50792	3.6454e-10	20.1321	2.16882	0.591755	5.44741	71.4695	5.93024
GRB7	[0,04-0,527]	3.68245	0.679148	2.13971e-10	4.7377	4.02738	0.15577	0.757277	23.6544	1.99007	2.07006	1.32611e-08	11.1048	2.39398	1.31402	0.151408	3.24752	3.14155	19.4211	3.18144	2.50505	1.07768	7.67321	1.04298	2.03653	3.3029	0.144446	0.266093	2.03446	2.82394
GRB10	[0,04-0,527]	6.03151	4.07232	0.534693	1.93236	1.81648	5.17258	1.09359	6.08512	3.70682	1.5325	4.76986	9.87237	8.92732	4.56613	3.13494	1.33544	19.0471	0.721003	5.85296	2.47021	0.237398	5.34977	4.53133	7.90545	2.43178	1.97451	18.8998	0.745829	1.19667
GRB14	[0,04-0,527]	17.7257	0.729928	0.015321	0.173003	0.223895	0.209095	0.237768	0.626795	23.0074	1.10714e-08	1.32201e-08	42.5099	33.1739	0.853783	1.1679e-07	6.67648e-08	3.48827e-09	2.18732	1.14649	5.19481	2.37882e-08	2.5976e-09	0.422438	2.5464e-09	3.75621e-09	25.2936	1.22732e-08	0.707306	2.21159e-08
