# Supplementary material for: Predicted ‘wiring landscape’ of Ras-effector interactions in 29 human tissues
Source: NPJ Syst Biol Appl. 2021 Feb 12;7:10. doi: 10.1038/s41540-021-00170-0 (PMC7881153; doi:10.1038/s41540-021-00170-0)
Supplement: Supplementary file 6 — Supplementary Data 5 [file 41540_2021_170_MOESM6_ESM.xlsx]

## Sheet: rewiring
Supplementary Table 5. Mutant-induced rewiring and Mutant complexes for 50 to 150% of GTP load (nM).
			Adrenal gland	Appendix	Brain	Colon	Duodenum	Endometrium	Esophagus	Fallopian tube	Fat	Gallbladder	Heart	Kidney	Liver	Lung	Lymph node	Ovary	Pancreas	Placenta	Prostate	Rectum	Salivary gland	Small intestine	Smooth muscle	Spleen	Stomach	Testis	Thyroid	Tonsil	Urinary bladder
Rewiring score (arb.units)	HRAS	0.5	1.18778	1.01667	1.09758	1.0449	1.08583	1.1212	1.14068	1.06566	1.18219	1.00133	1.14167	1.123	1.18786	1.03049	1.08225	1.04907	1.41979	1.02645	1.1884	1.01592	1.12735	1.0429	1.14704	1.05477	1.04022	1.01251	1.26668	1.25726	1.07898
		0.75	1.33643	1.0304	1.17009	1.08115	1.15105	1.21311	1.25224	1.11846	1.32663	1.00244	1.24948	1.21996	1.33503	1.05535	1.1504	1.08953	1.75616	1.04823	1.3417	1.02904	1.22639	1.07754	1.26536	1.10001	1.07292	1.02289	1.47629	1.46374	1.14289
		1	1.47846	1.044	1.23677	1.11638	1.21123	1.29789	1.35881	1.16964	1.46492	1.00354	1.34919	1.3123	1.47396	1.07972	1.21819	1.1296	2.08037	1.06977	1.49165	1.04202	1.31947	1.11124	1.37993	1.14489	1.10491	1.03323	1.67514	1.66329	1.2051
		1.25	1.61429	1.05746	1.2989	1.15064	1.26697	1.37644	1.4606	1.21928	1.59752	1.00465	1.44177	1.40039	1.60502	1.10361	1.28562	1.16929	2.39254	1.09107	1.63828	1.05486	1.40702	1.14403	1.49084	1.1894	1.1362	1.04354	1.86388	1.85618	1.26563
		1.5	1.74434	1.07078	1.35737	1.18396	1.31881	1.44952	1.55779	1.26747	1.72489	1.00576	1.5281	1.48456	1.72863	1.12705	1.35271	1.2086	2.69286	1.11215	1.78162	1.06758	1.48946	1.17595	1.59818	1.23355	1.16683	1.0538	2.04314	2.04264	1.32452
	KRAS	0.5	1.895	1.75166	1.44531	1.70564	1.58805	1.66281	1.86199	1.81032	1.90224	2.0448	1.71977	1.8054	1.85295	1.70845	2.14645	2.07836	1.40199	1.75628	2.00068	1.72336	1.75498	1.72869	1.9277	2.125	1.78895	1.93672	1.90175	1.90419	1.91358
		0.75	2.47906	2.14184	1.71405	2.07118	1.86915	2.00939	2.36462	2.27862	2.50184	2.62221	2.11332	2.28355	2.3656	2.08951	3.02801	2.77952	1.72465	2.20144	2.72273	2.09018	2.16098	2.12134	2.52442	2.89558	2.22485	2.47456	2.51176	2.5603	2.41063
		1	2.96393	2.43665	1.94163	2.34475	2.08234	2.27516	2.74309	2.65657	3.01553	3.03914	2.42069	2.66601	2.76442	2.3903	3.85008	3.35055	2.03618	2.5526	3.3534	2.36397	2.46297	2.43235	2.99808	3.54957	2.5732	2.88343	3.02282	3.14086	2.76617
		1.25	3.37871	2.67841	2.14265	2.56683	2.25979	2.49658	3.04232	2.98066	3.47164	3.36148	2.67923	2.98942	3.09275	2.64626	4.61889	3.82458	2.33667	2.84587	3.90463	2.58663	2.70497	2.69742	3.37941	4.11348	2.87276	3.21441	3.45701	3.65695	3.03639
		1.5	3.74248	2.88699	2.32434	2.75677	2.41463	2.69039	3.28957	3.26879	3.8871	3.62566	2.90651	3.27382	3.37591	2.87331	5.33988	4.22549	2.62627	3.10105	4.38853	2.77743	2.9092	2.93259	3.69232	4.60762	3.1412	3.49595	3.83133	4.11825	3.25285
	NRAS	0.5	1.0841	1.0587	1.02211	1.07963	1.03152	1.02665	1.09826	1.03876	1.07823	1.03687	1.02526	1.07471	1.10136	1.09504	1.16221	1.05686	1.57883	1.24036	1.14158	1.07234	1.08282	1.03643	1.13153	1.07236	1.03839	1.12432	1.06168	1.15533	1.05253
		0.75	1.15259	1.10571	1.03999	1.14234	1.05692	1.04841	1.17739	1.07038	1.14204	1.06728	1.04597	1.1349	1.18314	1.16898	1.29585	1.10367	2.03523	1.41946	1.25748	1.12955	1.14884	1.066	1.23777	1.13196	1.06963	1.22355	1.1124	1.28189	1.09547
		1	1.21969	1.15109	1.05743	1.202	1.08156	1.06976	1.25407	1.10142	1.20463	1.09739	1.06638	1.1933	1.26251	1.23863	1.4281	1.14996	2.46834	1.58209	1.37149	1.18417	1.21226	1.09487	1.34101	1.19092	1.10023	1.31894	1.16251	1.4059	1.13765
		1.25	1.28543	1.19493	1.07444	1.25883	1.10548	1.09072	1.32836	1.13189	1.26604	1.1272	1.08651	1.25	1.33952	1.30439	1.55906	1.19574	2.87866	1.73058	1.48363	1.23636	1.27319	1.12307	1.44131	1.24925	1.13019	1.41062	1.21203	1.52739	1.17908
		1.5	1.34985	1.2373	1.09106	1.31305	1.1287	1.11131	1.40032	1.16181	1.32632	1.15673	1.10634	1.30509	1.41421	1.36664	1.68867	1.24102	3.26689	1.86693	1.5939	1.28629	1.33176	1.15064	1.53872	1.30695	1.15954	1.49873	1.26095	1.64643	1.21977
Mutation frequency (%)	HRAS		0.7	N/A	0	0.7	0.6	0.95	0.5	N/A	N/A	0	N/A	0.1	0	0	0	0	0.3	N/A	0	0.3	0.85	N/A	N/A	N/A	0	0	3.3	N/A	4.4
	KRAS		0.8	N/A	0.8	42.25	53.8	20.05	7.95	N/A	N/A	7.8	N/A	0.35	0.9	35.8	5.3	1.1	77.6	N/A	0.3	44.8	0	N/A	N/A	N/A	9.5	11.7	0.8	N/A	3.9
	NRAS		0.55	N/A	0.85	5.15	1.3	3.85	1	N/A	N/A	0	N/A	0.1	0.4	2.5	10.7	1	0.15	N/A	0.3	4.4	0	N/A	N/A	N/A	1.4	1.7	8	N/A	1.9
mRNA expression (FPKM)	HRAS		13.48	6.08	19.53	5.54	8.77	11.02	20.74	11.93	6.41	15.21	48.51	3.28	3.19	12.82	7.83	9.25	14	14.05	12.57	5.13	13.38	6.81	5.84	8.01	5.32	6.88	8.54	9.63	15.92
	KRAS		8.31	13.72	12.21	22.83	11.97	12.63	18.61	6.89	11.86	7.73	4.71	13.21	9.94	11.53	10.82	6.22	6.52	11.33	9.21	25.4	5.52	17.74	9.98	9.08	19.36	10.87	10.94	12.81	10.24
	NRAS		9.21	21.75	11.1	26.81	17.28	14.47	18.67	9.58	19.49	10.8	6.18	15.05	12.38	16.28	20.11	6.63	6.14	21.24	8.99	17.54	7.32	17.56	8.34	13.53	17.97	10.81	15.24	24.17	14.31
Protein expression (nM)	HRAS		27.428	5.39638	223.94	13.1062	83.5701	48.3375	36.3016	17.7902	39.1503	0.380074	53.84	20.2376	61.841	18.7343	2.13558	9.78981	32.9223	7.22455	21.7885	8.17559	44.4338	21.9258	20.7295	5.02372	16.304	3.74932	21.8737	15.4337	23.3322
	KRAS		146.602	331.563	1270.72	276.371	815.805	344.623	262.106	277.728	217.262	367.459	344.546	159.442	323.021	586.94	31.0334	245.707	31.4971	253.415	123	513.282	328.643	502.599	146.743	114.407	421.592	344.086	80.3325	57.2881	332.738
	NRAS		12.0922	19.3045	47.9999	23.5621	29.7006	10.1996	25.1478	10.4173	16.5468	10.5983	9.20714	12.1432	32.8563	59.9365	4.2247	11.356	45.7697	69.3937	16.3203	38	28.5125	18.5731	18.5053	6.64756	15.5511	38.0465	4.93592	9.24297	15.4351

## Sheet: HRAS mut50
	Class	Adrenal gland	Appendix	Brain	Colon	Duodenum	Endometrium	Esophagus	Fallopian tube	Fat	Gallbladder	Heart	Kidney	Liver	Lung	Lymph node	Ovary	Pancreas	Placenta	Prostate	Rectum	Salivary gland	Small intestine	Smooth muscle	Spleen	Stomach	Testis	Thyroid	Tonsil	Urinary bladder
ARAF	1	8.25229	9.94327	29.083	10.4956	56.8131	15.8132	17.4845	9.00856	12.6417	36.6671	14.3099	5.78045	42.3306	32.909	1.13196	6.20455	10.5625	13.2463	12.8627	22.7589	30.472	19.6466	6.08392	5.89291	20.6254	22.9956	5.69793	6.03042	14.5404
BRAF	1	1.19485	0.356856	18.6245	1.1366	6.1074	1.30882	1.21791	1.15257	0.248686	1.19702	1.73964	0.698792	4.51426	3.55956	0.271565	0.795424	0.280738	0.341941	2.52	1.77046	1.80289	2.80013	0.623127	1.67411	1.90127	7.34627	0.566284	0.152671	1.0388
RAF1	1	0.822814	4.83461	7.43139	2.09133	9.8402	3.00766	1.44599	1.73106	4.11357	0.871808	7.95241	1.18114	5.76606	3.74115	0.0610557	1.0327	1.16808	2.6933	1.03174	0.979176	0.925933	5.78917	0.926058	0.388437	1.74197	4.50055	1.03058	0.318041	0.0845477
PIK3CA	2	0.0230567	0.00475989	0.559422	0.00272002	0.0464107	0.031987	0.00964957	0.00906169	0.0605453	0.00974704	0.0474798	0.00891084	0.0777537	0.185979	0.000612255	0.00276374	0.000500548	0.0206766	0.0100046	0.0333361	0.00953413	0.0219029	0.0103182	0.00401568	0.0102224	0.0187103	0.00131046	0.000590494	0.0127775
PIK3CB	2	0.0122956	0.0157363	0.307247	0.0373074	0.242522	0.0989014	0.0390403	0.0248014	0.0184113	0.0169104	0.115535	0.0204436	0.0474186	0.0577932	0.00136608	0.0094986	0.0218987	0.100318	0.0144792	0.0941798	0.24398	0.0729155	0.0124141	0.00342456	0.0273655	0.00662958	0.020447	0.00537765	0.0049072
PIK3CD	2	0.00307549	0.0513094	0.0386947	0.00443077	0.0784597	0.0231123	0.0102369	0.0111595	0.0456642	0.0447217	0.00725847	0.00983747	0.0221293	0.0760144	0.0141011	0.0173155	0.00257215	0.00956795	0.00324957	0.0122774	0.0120592	0.0425997	0.000516657	0.0258358	0.00970666	0.0242794	0.000603435	0.0118967	0.0323251
PIK3CG	2	0.00714332	0.0648638	0.0310951	0.0146364	0.355908	0.0112268	0.0372437	0.0123474	0.0315632	0.0109885	0.287618	0.00101468	0.171927	0.114298	0.00428665	0.011124	0.00558742	0.00132613	0.000774348	0.0226992	0.0068851	0.156519	0.0237805	0.0160512	0.0483468	0.0229009	-2.52201e-14	0.0117214	0.0428732
PIK3C2B	2	0.0190684	0.0154708	0.0573043	0.0134984	0.173487	0.101252	0.131917	0.0139574	0.00428598	0.178568	0.0285608	0.0166968	0.01865	0.347634	0.0079963	0.00446181	0.00157533	0.0267307	0.156023	0.0405779	0.219772	0.18879	0.000774961	0.00112893	1.64785	1.38369	0.00179102	0.00443546	0.0953149
PIK3C2G	2	-1.30903e-15	-1.0491e-15	9.06626e-13	5.4248e-05	0.00406321	0.00370365	0.00533873	1.52166e-13	0.000610668	0.0135545	4.74596e-14	0.000657676	0.0118993	0.000237886	2.82103e-05	0.000602335	3.51042e-15	-4.33279e-13	0.0011957	1.51498e-12	0.00784417	0.00302551	9.10066e-13	0.000434659	0.000656483	-4.32572e-14	0.000362546	4.98161e-15	0.00192515
PIK3C2A	2	0.00741983	0.00925182	0.0953147	0.0111772	0.101137	0.0218889	0.0162209	0.00716122	0.0165334	0.00796286	0.0189854	0.00625637	0.0187412	0.0281734	0.000923626	0.00477223	0.00494648	0.0114612	0.00455369	0.0145948	0.00602515	0.0349129	0.00304155	0.00150954	0.0136323	0.017576	0.00347462	0.000419447	0.0102597
RALGDS	3	1.23706	0.891403	10.1673	0.304961	3.01839	0.827534	1.04451	0.892528	1.84942	1.26792	1.84516	0.0954877	0.475745	3.35478	0.0825393	0.763869	0.453347	0.606014	0.461537	0.761324	1.56354	1.88273	0.19898	0.279332	1.10407	0.233203	0.0962338	0.0438729	1.12037
RGL1	3	0.164541	0.00603026	0.00200922	0.136369	0.361262	0.00143512	0.00130167	0.00156105	0.456246	0.00513531	0.0444599	0.000525715	0.00123725	0.027535	0.0118638	0.14469	0.000298733	0.00221124	0.00227346	0.291688	0.0323487	0.00186994	0.0582093	0.125723	0.1591	0.000423906	0.0248219	0.182487	0.00584321
RGL2	3	2.90462	3.30889	6.47031	1.80528	10.2909	4.2203	14.4434	2.59765	2.18847	3.62632	6.04852	1.33624	2.86576	7.12658	0.226189	2.05547	4.94656	6.78327	2.47361	6.80001	3.6357	5.06709	12.0291	1.80459	4.97886	1.66481	1.57598	0.1585	21.9974
RGL3	3	0.00683721	-1.43479e-15	0.00349118	0.00256873	0.00598454	0.00417539	0.00239852	0.000940697	0.0150861	0.00409152	0.00297752	0.00149464	1.1211e-13	0.00442515	1.28527e-18	-1.85386e-13	0.000846275	0.00132488	0.00188543	0.00485405	-3.32644e-14	0.00200946	0.000248084	7.83402e-05	0.00249031	2.04088e-05	0.00391274	1.23129e-05	0.000185602
RGL4	3	-3.23876e-16	0.00824011	2.31359e-13	1.67214e-13	1.54576e-12	2.5953e-13	4.04965e-14	3.76558e-14	0.0103929	0.00121526	1.25535e-14	7.38277e-16	1.1211e-13	1.50245e-13	0.000569424	-1.85386e-13	9.01939e-16	-1.08638e-13	-8.92131e-15	3.87977e-13	-3.32644e-14	0.0063268	2.34709e-13	0.00157388	-9.32154e-14	-1.10109e-14	-1.7941e-15	0.000690032	0.00104067
MLLT4	4	0.228606	0.179861	2.51155	0.526446	2.91869	0.769131	0.273762	1.27003	0.441761	0.32481	1.5114	0.53958	2.98426	0.951959	0.0102052	0.367117	0.490074	1.57159	0.466608	1.19754	1.23475	2.10115	0.180422	0.203777	0.867971	0.637609	0.238942	0.0277931	0.225879
PLCE1	5	0.0042589	0.0816445	0.0106251	0.0130469	0.0670289	0.0696972	0.00980213	0.0109096	0.231356	0.00231524	0.156505	0.00922449	0.0111054	0.0176751	3.14994e-15	0.0556434	0.000759577	0.00289322	0.00402694	0.0526235	0.00330956	0.0227685	0.00576306	0.0969169	0.0272373	0.00827236	0.000434089	-1.30442e-13	0.00128735
RIN1	6	0.0429804	0.012037	1.22074	0.0646243	0.385267	0.0913261	0.0742102	0.681931	0.0862087	0.104537	0.0123899	0.0256775	0.539579	0.165836	0.00371767	0.10786	8.97537e-14	0.070034	0.052355	0.150175	0.0109888	0.261062	0.052889	0.012381	0.373992	0.0185072	0.00304317	0.00357373	0.0171774
RIN2	6	0.00239665	0.00755488	0.0154494	0.117462	0.0292553	0.04256	0.0223621	0.010393	0.0144839	0.00697475	0.0388618	0.00323678	0.036056	0.0465919	0.00111559	0.0153032	0.00898425	0.00885375	0.000891259	0.0355924	0.00974795	0.105589	0.00108986	0.0078163	0.0169193	0.00341012	0.000360683	0.00258782	0.00944879
RIN3	6	0.0164274	0.118213	0.283311	0.0181072	0.0888324	0.0576226	0.0756396	0.00780449	0.0285549	0.111083	0.0199394	0.00824165	0.153732	0.0560342	0.00512281	0.028996	0.0311839	0.0252834	0.013896	0.0780167	0.0162575	0.0561568	0.0184795	0.0326362	0.0361158	0.0292122	0.0159078	0.0103583	0.0940942
SNX27	6	0.299691	0.216438	5.27385	0.23943	1.46481	0.606511	0.60889	0.313556	0.533521	0.427797	0.525531	0.434319	0.509528	1.18822	0.0125057	0.179432	0.0789933	0.42756	0.146254	0.763357	0.394107	0.668355	0.131869	0.0988074	0.524498	0.294963	0.0952219	0.0144069	0.264729
TIAM1	7	0.00285944	5.78786e-05	0.0333954	2.0022e-05	0.00403766	0.00198929	0.0234613	0.00107292	0.00108075	0.000326056	0.000102751	0.000876237	0.00746495	0.000536494	0.000107356	0.000286639	7.55762e-05	0.00081618	0.00127489	0.00115666	0.000496126	0.00318535	0.000266296	0.000765886	1.55836e-05	0.00225044	0.000137354	0.000124276	0.000244145
TIAM2	7	-2.74657e-15	1.11812e-14	1.5073	0.00680728	0.00679395	0.0084418	1.4847e-13	3.2019e-13	9.02205e-13	0.000559933	0.00140932	5.50104e-15	8.98164e-13	1.17366e-12	7.86431e-17	-1.62573e-12	7.00504e-15	-8.94179e-13	-6.78764e-14	3.03141e-12	-2.52691e-13	0.00501083	1.80215e-12	7.68246e-05	0.0140752	0.00154823	-1.43388e-14	0.0003066	0.006902
ARHGAP20	7	0.000837349	0.00174503	0.00359572	0.00161735	0.00331904	0.00925894	0.00227445	0.00141767	0.00446811	0.00196846	1.25535e-14	7.38277e-16	1.1211e-13	0.00100554	1.28407e-18	0.00142287	0.00250664	0.000373989	0.000606373	0.000816528	-3.32644e-14	0.0023437	0.00146987	0.000369742	-9.32154e-14	0.000671872	-1.7941e-15	1.26483e-15	0.0028133
ARAP1	7	0.15943	0.16818	0.319764	0.0791205	0.229465	0.248442	0.184746	0.122249	0.376815	0.20741	0.119765	0.0395252	0.125732	0.612444	0.00818606	0.130416	0.0433258	0.100755	0.0334416	0.202658	0.0612033	0.230904	0.0388513	0.098997	0.107156	0.0669462	0.0370472	0.011507	0.162624
ARAP2	7	0.00931662	0.0016867	0.0733609	0.00213733	0.0101322	0.00182161	0.00186527	0.00329971	0.0143529	0.000938282	0.00127703	9.40973e-05	0.00549958	0.0114786	0.000133037	0.00159622	0.00109278	0.000769007	5.54633e-05	0.00275711	0.000176019	0.00926683	0.000110961	0.000372046	0.00268533	0.00289807	0.000615162	7.01818e-05	0.00156835
ARAP3	7	0.00289301	0.00142535	0.0027766	0.00476896	0.00760115	0.0166347	0.0192025	0.00567938	0.00774845	0.00469152	0.0277786	0.00135444	0.00876582	0.0148548	0.000198297	0.00348991	0.000197869	0.0141646	0.00173936	0.0118748	0.00191667	0.00440766	0.00290963	0.000786359	0.00132559	0.00532871	0.0021922	0.000305389	0.00242793
DGKQ	7	0.00534496	0.00361941	0.299907	0.008185	0.0376108	0.024741	0.0195693	0.00291223	0.00224404	0.0208764	0.0172202	0.0174059	0.00420295	0.0126581	0.00022993	0.00811681	0.000517221	0.0102002	0.00423025	0.0366424	0.00322837	0.080583	0.0105972	0.0018071	0.0288112	0.0106499	0.00463884	0.000780166	0.00730135
RASSF1	8	0.0102046	0.00145221	0.00187614	0.00118442	0.00802783	0.00179564	0.0141826	7.45455e-05	0.000699594	0.0243793	0.0431349	0.0169696	0.0143111	0.00355836	1.98006e-05	0.000514736	0.0117313	0.000494757	0.000825878	0.00179516	0.0295737	0.00330985	0.00497028	0.0118814	0.00306604	0.00313516	5.13695e-05	3.87672e-05	0.0257241
RASSF10	8	-1.30903e-15	-1.0491e-15	9.06626e-13	6.74104e-13	6.02033e-12	1.00673e-12	1.22149e-13	0.00986265	4.46186e-13	-4.08824e-12	4.74596e-14	2.8213e-15	4.4228e-13	0.0243056	1.95115e-17	-7.55402e-13	3.51042e-15	-4.33279e-13	-3.44818e-14	1.51498e-12	0.011664	7.63723e-12	9.10066e-13	1.36091e-16	0.0161147	-4.32572e-14	-7.07024e-15	4.98161e-15	-1.01165e-12
RASSF2	8	0.0208745	0.0580182	0.580586	0.0079199	0.123363	0.094548	0.0270637	0.0161665	0.0186634	0.0180636	0.0379956	8.72489e-05	0.00790181	0.1694	0.00731632	0.00349308	9.01939e-16	0.0184847	0.0197581	0.0147457	0.00950112	0.0282812	0.0248046	0.0223981	0.0201421	0.0631205	0.00068317	0.0204381	0.0297281
RASSF3	8	0.00221783	0.00259574	0.0111975	0.000114497	0.0115929	0.0339524	0.00456403	0.000899028	0.000421282	0.0284482	0.0117498	0.000159428	0.0220072	0.00200348	7.72502e-05	0.000318071	0.000227963	0.0508473	0.000425164	0.023259	0.0023791	0.00120309	0.0149178	0.000244068	0.0632426	0.0227141	0.00126091	0.00343145	0.00156005
RASSF4	8	0.000306195	0.00355004	0.0146087	0.00868208	0.0248513	0.00337201	0.00676319	0.00161664	0.0335912	0.0199227	0.00158864	0.00107186	0.000261906	0.00198808	0.00070001	0.00272544	0.000777373	0.000332095	0.000651616	0.00340441	0.0174886	0.00573998	5.38929e-05	0.0032856	0.00508549	0.00898342	0.000598243	0.000244795	0.00565087
RASSF5	8	1.82951	1.49192	0.181882	1.08107	6.27452	1.03817	1.63904	0.844973	2.74673	1.94594	0.163828	0.144247	0.301358	6.8122	0.714272	13.8811	0.0445527	1.63988	2.8435	9.81694	2.58276	4.01666	0.206444	1.46447	2.89198	5.95735	0.180905	0.869855	3.19225
RASSF6	8	-3.23876e-16	0.00028913	2.31359e-13	0.000589761	0.0354728	2.5953e-13	4.04965e-14	0.000550895	1.1339e-13	0.00297002	1.25535e-14	0.00110124	0.00445303	0.000445885	1.2856e-18	9.08502e-05	0.0047399	0.00140613	0.00210499	0.00089598	0.000178973	0.00345712	2.34709e-13	3.46392e-17	0.0698537	-1.10109e-14	0.000213863	2.76984e-05	0.00301975
RASSF7	8	0.00465565	0.0222338	9.06626e-13	0.0121526	0.0291368	0.0299857	0.00945469	0.0641819	1.91505	0.00359962	4.74596e-14	0.0110808	0.00168374	0.0395178	0.00196223	0.00786887	0.00508385	0.010333	0.00113912	0.0265512	0.00878397	0.0556338	9.10066e-13	0.00792825	0.0343049	0.00749133	0.00190094	0.000530076	0.00190226
RASSF8	8	0.0126064	0.0186764	0.0770556	0.00718771	0.00474534	0.0744839	0.0229105	0.0233437	0.00799905	0.00515811	0.0448059	0.0327954	0.00169356	0.0251154	0.000494952	0.00219213	0.00302565	0.00922016	0.0048246	0.0320786	0.00620986	0.232628	0.0157742	0.00103058	0.00932622	0.0135592	0.00780383	0.000402415	0.00249392
RASSF9	8	0.0154453	-1.0491e-15	9.06626e-13	6.74104e-13	0.0210784	0.00141279	0.0248944	0.0005411	4.46186e-13	0.00712314	0.0583323	0.0083013	4.4228e-13	0.00366473	0.000530931	0.00875496	0.0400181	-4.33279e-13	0.00546834	0.0115326	-1.28442e-13	7.63723e-12	0.00387923	0.00300154	0.0173949	-4.32572e-14	-7.07024e-15	0.000666458	0.00766841
RAPGEF2	9	0.00387117	0.057612	0.374688	0.0034453	0.0261973	0.00474095	0.00343361	0.00174463	0.00349821	0.00303437	0.020352	0.000982274	0.00240594	0.0111319	9.72637e-05	0.00658904	0.00141855	0.0125114	0.000283335	0.0110703	0.00268499	0.00824603	0.00119669	0.00180115	0.0149265	0.00331103	0.000845277	0.000430914	0.00128018
RAPGEF3	9	2.496e-05	-1.18571e-15	0.00842544	4.02909e-05	4.61591e-05	0.000591599	0.00502898	7.31737e-05	0.000380464	0.000620431	0.000350524	0.000799372	8.73693e-14	0.0139366	5.54516e-06	0.000268066	4.68151e-05	6.8467e-05	1.23864e-05	0.0234965	0.000963789	0.00037039	0.000495457	3.20684e-05	0.000955879	0.000191933	0.000344847	9.85772e-16	0.0114917
RAPGEF4	9	0.0285082	0.000623394	0.365515	0.00345041	0.0020661	0.00293129	0.00475393	0.00061295	0.0189612	0.00281216	0.0085852	0.000131501	0.0201104	0.0952967	0.00145767	0.0111934	0.0333016	0.00271935	0.000984868	0.00790777	-1.28442e-13	0.00307351	0.000221479	0.000488417	0.0013441	0.00489328	0.00289499	4.98161e-15	0.000259785
RAPGEF5	9	0.00746661	0.00604515	0.250778	0.00781751	0.0186364	0.0110996	0.011521	0.00206347	0.0115841	0.0120607	0.0314876	0.0164443	0.0308923	0.123101	0.00060306	0.00348263	0.00444708	0.0426088	0.00154198	0.0214969	0.00504774	0.0106797	0.00478336	0.00939237	0.0103901	0.00620234	0.0047174	0.000698892	0.00543754
RAPGEF6	9	0.0079956	0.0319009	0.0200986	0.0145032	0.0617537	0.00571567	0.00224281	0.0102285	0.0075318	0.0125234	0.00779924	0.00293653	0.00421554	0.0787746	0.00429656	0.0217104	0.0281012	0.0106915	0.0028406	0.0185532	0.0101559	0.0268308	0.00307038	0.00796373	0.00357346	0.00969943	0.000747428	0.00507949	0.0169497
KRIT1	9	0.0015986	0.00135468	0.0441256	0.00172927	0.00892274	0.00494992	0.000230283	0.00303195	0.0042757	0.00161401	0.00890943	0.000896743	0.00685507	0.0075261	0.000194261	0.00125157	0.000130936	0.002388	0.000314141	0.00441982	0.00136799	0.00183519	0.00105328	0.00120187	0.00939048	0.00772666	0.000931101	0.000384169	0.00107176
RASIP1	9	0.0141139	0.00242565	0.0308283	0.0124078	0.0551677	0.0438025	0.0110521	0.00986951	0.0591257	0.0128238	0.107935	0.0128159	0.0530013	0.0233543	0.00171527	0.00634648	0.00686935	0.0872596	0.00503678	0.0380792	0.00680338	0.0268134	0.0091424	0.0258295	0.00854682	0.00650545	0.010178	0.000338535	0.00573848
RADIL	9	0.00105059	0.0015487	1.21959e-12	0.000392649	0.00147218	0.00624493	0.00622253	0.00230158	5.97174e-13	0.0033714	6.23287e-14	0.00060186	0.00783283	0.0352376	3.48263e-17	-1.03006e-12	4.67663e-15	0.0032755	0.00125267	2.02059e-12	-1.7039e-13	0.00159332	1.20977e-12	1.81832e-16	-5.2823e-13	0.00500206	-9.47105e-15	6.66752e-15	-1.3473e-12
APBB1IP	9	0.0384189	0.365776	0.171147	0.0105225	0.657326	0.077801	0.054284	0.0335604	0.285562	0.0375347	0.0711451	0.00375657	0.0995095	0.502881	0.0146718	0.0236216	0.0913003	0.0174381	0.00466327	0.0540793	0.044424	0.249476	0.00307864	0.0701587	0.0243338	0.00733113	0.00152396	0.0655379	0.0541875
RAPH1	9	0.137972	0.0358547	0.771524	0.0386225	0.206327	0.117143	0.0426203	0.0373575	0.0392985	0.0363802	0.136245	0.0508433	0.302893	0.730237	0.00331328	0.0477478	0.0137394	0.0845633	0.0465776	0.112616	0.147141	0.171114	0.0142238	0.0872938	0.50563	0.0640317	0.107985	0.00568449	0.0249386
MYO9A	10	0.00197689	0.00178209	0.052344	0.00142502	0.0451359	0.012629	0.00763003	0.00460502	0.00256856	0.0415185	0.0383674	0.00143308	0.0498611	0.0117111	8.12757e-05	0.00549975	7.62329e-05	0.00663629	0.000570655	0.00680232	0.0011803	0.00686817	0.00104309	0.000566436	0.00328476	0.014548	0.000854937	1.49014e-05	0.00293425
MYO9B	10	0.00941929	0.0262375	0.9874	0.0134594	0.0482517	0.0222317	0.014261	0.00880255	0.0158516	0.0133072	0.0186234	0.00103246	0.012634	0.0922464	0.00115217	0.00580726	0.00132321	0.0128484	0.00357381	0.089069	0.00451656	0.0370414	0.00429187	0.00870079	0.0160458	0.032826	0.000917412	0.00210868	0.020273
MYO10	10	7.51794e-05	0.00884906	0.0462459	0.00402498	0.00632965	0.000493698	0.000129059	1.58644e-05	0.000616873	0.0247848	0.0546809	0.00058076	0.000864535	0.00911001	2.23714e-05	0.0022772	0.0012742	0.00196766	6.44838e-05	0.00191646	0.000117056	0.00256498	0.000462298	0.000201843	0.00367216	0.00280352	0.00196075	7.0784e-06	0.000682159
RGS12	11	0.00414069	0.00256959	0.774998	0.00513051	0.0323754	0.0204747	0.00462568	0.0447084	0.00356294	0.00176996	0.0116456	0.00705011	0.000482159	0.0264895	0.00213629	0.00222891	0.0155092	0.0238641	0.000521149	0.000565787	0.00349709	0.00303529	0.0156834	0.000599424	0.0829963	0.00880883	0.00127136	0.000775367	0.001353
RGS14	11	0.0043871	0.0432573	0.0534403	0.00480551	0.106202	0.00566256	0.00709702	0.0142391	0.0104081	0.0149699	0.0143149	0.00363663	0.00158895	0.052634	0.00424561	0.0157724	0.0010407	0.0103975	0.00103321	0.0275642	0.0106381	0.0468962	6.51593e-13	0.0094718	0.00866897	0.00169289	0.00179804	0.0320201	0.0177746
GRB7	12	0.0088776	0.00353945	1.90917e-12	0.0186965	0.247486	0.00122807	0.00497498	0.131722	0.0108121	0.015409	9.04616e-14	0.0194198	0.0281051	0.034245	2.42141e-05	0.0149998	0.00462262	0.133393	0.00689469	0.0409756	0.0103259	0.132849	0.00245728	0.00235443	0.0371413	0.00114763	0.000236691	0.00129548	0.0228515
GRB10	12	0.0148062	0.0220185	0.0973792	0.00740277	0.107338	0.0432212	0.00720548	0.0273573	0.0204159	0.0113544	0.0475743	0.017067	0.111301	0.124426	0.000510168	0.00607673	0.031012	0.00405337	0.0129025	0.0403872	0.00225544	0.089703	0.0109563	0.00950215	0.0270773	0.0159423	0.019261	0.000471093	0.00953597
GRB14	12	0.0663837	0.00526523	0.00374246	0.000900741	0.017739	0.00227925	0.00215364	0.00369155	0.208552	-1.1267e-11	1.20251e-13	0.151306	0.759091	0.0305336	1.52405e-16	-2.42292e-12	9.72123e-15	0.0172577	0.0034029	0.121555	-3.4556e-13	2.10356e-11	0.00137364	3.76388e-16	-1.2322e-12	0.360796	-2.01289e-14	0.000619709	-2.79077e-12

## Sheet: HRAS mut75
	Class	Adrenal gland	Appendix	Brain	Colon	Duodenum	Endometrium	Esophagus	Fallopian tube	Fat	Gallbladder	Heart	Kidney	Liver	Lung	Lymph node	Ovary	Pancreas	Placenta	Prostate	Rectum	Salivary gland	Small intestine	Smooth muscle	Spleen	Stomach	Testis	Thyroid	Tonsil	Urinary bladder
ARAF	1	9.19542	10.0622	29.959	10.829	59.5653	16.9286	19.0615	9.3941	13.9418	36.7062	15.4598	6.24067	47.2581	33.5609	1.20202	6.40812	12.9896	13.4987	14.4782	23.0028	32.9079	20.1843	6.68129	6.13882	21.1805	23.2211	6.61373	6.99445	15.3265
BRAF	1	1.30521	0.360097	18.9706	1.16405	6.30722	1.37525	1.30372	1.19006	0.268537	1.19807	1.84093	0.74284	4.91778	3.61008	0.28745	0.816574	0.336893	0.34704	2.79446	1.78428	1.91063	2.85537	0.674054	1.73584	1.93925	7.40439	0.643431	0.174147	1.08273
RAF1	1	0.920726	4.89569	7.68106	2.16145	10.3584	3.23454	1.58279	1.80926	4.55798	0.872774	8.63466	1.27949	6.47287	3.82049	0.0648713	1.06796	1.44332	2.74709	1.16472	0.990365	1.00437	5.95854	1.02014	0.40501	1.79173	4.54652	1.20134	0.370066	0.0893409
PIK3CA	2	0.0268998	0.00485815	0.654074	0.00286834	0.0525916	0.0366493	0.0110327	0.00972771	0.0706174	0.00976162	0.0551603	0.00999951	0.0928432	0.193718	0.000653301	0.0028951	0.000643782	0.0212992	0.0115808	0.0340413	0.0109126	0.0231334	0.0116996	0.00421866	0.0107314	0.018979	0.00158689	0.000705698	0.0138715
PIK3CB	2	0.0143384	0.0160596	0.357593	0.0393315	0.274427	0.113209	0.0446128	0.0266151	0.0214609	0.0169356	0.134092	0.0229319	0.0565779	0.0601796	0.00145762	0.00994862	0.0281543	0.103327	0.0167563	0.0961584	0.279057	0.0769818	0.014072	0.00359741	0.02872	0.00672448	0.0247505	0.0064252	0.00532563
PIK3CD	2	0.00358756	0.0523669	0.0451714	0.00467197	0.088866	0.0264727	0.0117021	0.0119784	0.0532496	0.0447885	0.00842984	0.0110378	0.0264171	0.0791693	0.0150463	0.0181376	0.00330776	0.00985566	0.00376123	0.0125365	0.0137994	0.0449871	0.000585772	0.0271411	0.010189	0.0246277	0.000730626	0.0142166	0.0350889
PIK3CG	2	0.00832462	0.0661864	0.0359679	0.0154248	0.401917	0.0128336	0.0425281	0.0132438	0.0367585	0.0110049	0.333345	0.00113752	0.204913	0.118965	0.00457362	0.0116487	0.00717954	0.00136567	0.000895813	0.0231714	0.00786688	0.165155	0.0269446	0.0168596	0.0507193	0.0232271	2.59354e-14	0.0139996	0.0465074
PIK3C2B	2	0.0222467	0.0157902	0.067	0.0142345	0.196592	0.11601	0.150825	0.0149833	0.00499898	0.178835	0.033181	0.0187367	0.0222693	0.362099	0.00853238	0.00467387	0.00202611	0.0275356	0.180605	0.0414363	0.251548	0.199396	0.000878719	0.00118599	1.7299	1.40356	0.00216881	0.0053008	0.103476
PIK3C2G	2	1.24788e-13	1.34168e-15	7.41107e-13	5.72061e-05	0.00460434	0.00424348	0.00610394	9.24435e-14	0.000712256	0.0135748	-3.92682e-15	0.000738026	0.0142086	0.000247785	3.01015e-05	0.000630962	-6.12395e-15	-3.4656e-13	0.00138408	8.18092e-13	0.00897832	0.00319548	2.49172e-13	0.00045663	0.000689171	-2.61975e-14	0.00043902	4.88829e-14	0.00208998
PIK3C2A	2	0.00865955	0.00944355	0.111842	0.011789	0.11473	0.0250973	0.0185531	0.00768955	0.0192928	0.0079748	0.022073	0.00702288	0.022391	0.0293525	0.000985574	0.00499958	0.00636376	0.0118073	0.00527208	0.0149051	0.0069	0.0368853	0.00344955	0.00158593	0.0143141	0.017829	0.00420874	0.000501374	0.0111408
RALGDS	3	1.43743	0.908996	11.4978	0.320867	3.38021	0.940508	1.18883	0.955272	2.14548	1.26977	2.12562	0.106771	0.564322	3.48527	0.0880438	0.799169	0.581086	0.623613	0.533097	0.776491	1.77857	1.98188	0.225021	0.293265	1.15623	0.236456	0.116138	0.0523144	1.21287
RGL1	3	0.191803	0.00615358	0.0023298	0.143736	0.408296	0.00164142	0.00148682	0.00167471	0.531536	0.00514295	0.0515578	0.000589497	0.00147528	0.0286645	0.0126583	0.151527	0.000383943	0.00227732	0.00263046	0.29778	0.0369769	0.00197356	0.0659659	0.132061	0.166934	0.000429957	0.0300364	0.217987	0.00633971
RGL2	3	3.2617	3.3526	6.70913	1.86854	10.8722	4.55684	15.864	2.72028	2.43456	3.63045	6.59625	1.45162	3.23217	7.28651	0.240433	2.12793	6.13563	6.92407	2.79906	6.88193	3.95865	5.22374	13.2851	1.88296	5.12821	1.68239	1.84353	0.184905	23.2936
RGL3	3	0.00797958	-6.44956e-16	0.00409652	0.00270933	0.00678892	0.0047874	0.00274337	0.0010101	0.0176039	0.00409765	0.00346174	0.00167776	6.11724e-14	0.00461036	6.25538e-18	-1.16397e-13	0.00108875	0.0013649	0.00218288	0.00495725	4.85149e-13	0.00212298	0.000281363	8.23045e-05	0.00261487	2.07026e-05	0.00473942	1.47179e-05	0.000201542
RGL4	3	3.13917e-14	0.00841087	2.02294e-13	1.27101e-13	2.28678e-12	2.36843e-14	-3.72071e-14	2.25928e-14	0.0121274	0.00121708	-1.72713e-15	-1.30155e-16	6.11724e-14	3.37316e-13	0.000607616	-1.16397e-13	-1.57134e-15	-8.69673e-14	-1.43742e-16	2.09429e-13	4.85149e-13	0.00668422	6.4169e-14	0.00165352	-1.73292e-14	-6.66687e-15	1.1186e-15	0.000824812	0.00113005
MLLT4	4	0.266429	0.183531	2.9069	0.554823	3.29668	0.879331	0.31263	1.3623	0.514521	0.325293	1.75193	0.604936	3.55721	0.990877	0.0108885	0.384439	0.629755	1.61847	0.53982	1.22247	1.41097	2.21721	0.204436	0.214042	0.910602	0.646697	0.289089	0.0331962	0.245037
PLCE1	5	0.00494399	0.0832388	0.0119427	0.0137203	0.0748728	0.0790674	0.0111447	0.0116685	0.268054	0.0023186	0.179948	0.0103059	0.0131528	0.0183518	1.60598e-14	0.0581975	0.000972805	0.00297652	0.00464889	0.0536572	0.00375936	0.0239495	0.00651313	0.101735	0.0285082	0.00838696	0.00052345	2.27714e-12	0.00139272
RIN1	6	0.0499122	0.012273	1.37519	0.067973	0.430762	0.103675	0.0844079	0.729556	0.0999308	0.104689	0.014256	0.0286968	0.639427	0.172223	0.0039654	0.112824	-2.18857e-13	0.072057	0.060453	0.15314	0.012489	0.274681	0.0597869	0.0129973	0.391525	0.0187643	0.00367075	0.0042599	0.018588
RIN2	6	0.00279624	0.00771093	0.0180711	0.12387	0.0331558	0.0487676	0.0255685	0.0111573	0.0168943	0.00698518	0.0451523	0.00363236	0.0430563	0.048532	0.00119038	0.0160307	0.0115555	0.00912045	0.0010317	0.0363458	0.0111581	0.111525	0.00123581	0.00821145	0.0177622	0.0034591	0.000436778	0.00309277	0.0102581
RIN3	6	0.0191567	0.120641	0.329735	0.0190897	0.100519	0.0659589	0.0864363	0.00837522	0.0332845	0.111249	0.023142	0.00924478	0.183427	0.0583479	0.00546605	0.0303697	0.0400918	0.0260416	0.0160814	0.0796557	0.0185948	0.0592885	0.0209474	0.0342834	0.0379034	0.0296303	0.019256	0.012376	0.102117
SNX27	6	0.349644	0.220906	6.16617	0.252486	1.65989	0.694914	0.696163	0.336602	0.622275	0.428437	0.610544	0.487381	0.608411	1.23767	0.0133441	0.187959	0.101597	0.440434	0.169296	0.779504	0.451089	0.705904	0.149525	0.103802	0.550614	0.299198	0.115307	0.0172176	0.287395
TIAM1	7	0.0033372	5.9078e-05	0.0391859	2.11179e-05	0.00458036	0.00228087	0.0268345	0.00115207	0.00126112	0.000326544	0.000119462	0.000983591	0.00891874	0.000558948	0.000114556	0.000300294	9.72304e-05	0.000840831	0.00147602	0.00118125	0.000568164	0.0033653	0.000302018	0.000804643	1.6363e-05	0.00228283	0.000166374	0.00014855	0.000265113
TIAM2	7	2.56261e-13	1.39482e-14	1.75429	0.00717661	0.00768772	0.00966306	-2.87617e-13	1.98064e-13	2.12471e-14	0.000560768	0.00163568	-1.08791e-15	4.70028e-13	2.64039e-12	3.88587e-16	-9.98947e-13	-1.2262e-14	-7.14307e-13	-9.9221e-16	1.638e-12	3.75965e-12	0.00529027	4.94041e-13	8.07021e-05	0.0147718	0.00157039	1.19314e-14	0.000366324	0.00749053
ARHGAP20	7	0.000977254	0.0017812	0.00421919	0.00170587	0.00376516	0.0106161	0.00260146	0.00152226	0.00521382	0.00197141	-1.72713e-15	-1.30155e-16	6.11724e-14	0.00104763	6.25575e-18	0.00149065	0.00322485	0.000385284	0.000702035	0.000833889	4.85149e-13	0.0024761	0.00166704	0.000388452	-1.73292e-14	0.000681544	1.1186e-15	1.21881e-14	0.00305491
ARAP1	7	0.185976	0.171646	0.373286	0.0834276	0.259899	0.284563	0.211189	0.131219	0.43941	0.20772	0.139093	0.0443481	0.150095	0.637863	0.00873476	0.136608	0.0557164	0.103785	0.0387072	0.206935	0.0700356	0.243844	0.0440486	0.103999	0.112481	0.0679065	0.044856	0.0137508	0.176529
ARAP2	7	0.010872	0.00172161	0.0859786	0.00225417	0.0114899	0.00208812	0.00213318	0.00354285	0.0167457	0.000939688	0.00148435	0.000105615	0.00656938	0.0119582	0.000141958	0.0016722	0.00140576	0.00079221	6.42094e-05	0.00281563	0.000201541	0.00978939	0.000125836	0.000390866	0.00281944	0.00293976	0.000745064	8.38848e-05	0.00170291
ARAP3	7	0.00337366	0.00145462	0.00323158	0.0050277	0.00860112	0.0190412	0.0219435	0.0060947	0.00903186	0.00469851	0.0322403	0.00151929	0.010459	0.0154682	0.000211583	0.00365525	0.000254392	0.0145894	0.0020129	0.0121243	0.00219222	0.00465346	0.00329819	0.000826048	0.0013912	0.00540498	0.0026536	0.000364878	0.00263496
DGKQ	7	0.00623586	0.00369414	0.35065	0.00863133	0.0426197	0.0283471	0.0223742	0.00312628	0.00261735	0.0209076	0.0200058	0.0195324	0.00501861	0.0131848	0.000245345	0.00850258	0.000665225	0.0105074	0.00489673	0.0374174	0.00369515	0.0851102	0.0120161	0.00189845	0.0302458	0.0108028	0.00561733	0.000932375	0.00792649
RASSF1	8	0.0119096	0.0014823	0.00220145	0.00124925	0.00910684	0.00205883	0.0162217	8.00452e-05	0.000816353	0.0244159	0.0501498	0.0190487	0.0170981	0.00370729	2.11287e-05	0.000539257	0.0150926	0.0005097	0.000956169	0.00183333	0.0338678	0.00349684	0.00563701	0.0124826	0.00321939	0.0031803	6.22229e-05	4.63393e-05	0.0279333
RASSF10	8	1.24788e-13	1.34168e-15	7.41107e-13	5.12342e-13	8.91401e-12	1.09878e-13	-1.44769e-13	0.0105875	1.55498e-14	-3.8782e-12	-3.92682e-15	-5.2771e-16	2.37532e-13	0.025317	9.60477e-17	-4.70058e-13	-6.12395e-15	-3.4656e-13	-5.39011e-16	8.18092e-13	0.0133504	2.44377e-12	2.49172e-13	1.1437e-16	0.0169171	-2.61975e-14	5.01346e-15	4.88829e-14	-2.09153e-13
RASSF2	8	0.0243622	0.0592206	0.681256	0.0083534	0.139944	0.108406	0.0309548	0.0173592	0.0217783	0.0180907	0.0441748	9.79384e-05	0.00944067	0.17649	0.00780703	0.00365949	-1.57134e-15	0.019043	0.0228751	0.0150592	0.0108807	0.0298789	0.028132	0.0235315	0.0211495	0.0640292	0.00082751	0.0244302	0.0322813
RASSF3	8	0.00258839	0.00264954	0.0131391	0.000120764	0.0131511	0.038929	0.00522022	0.000965354	0.000491592	0.0284909	0.0136607	0.000178961	0.026293	0.00208733	8.24315e-05	0.000333223	0.000293279	0.0523831	0.000492238	0.0237535	0.00272454	0.00127106	0.0169189	0.000256419	0.0664057	0.0230411	0.00152731	0.00410169	0.00169403
RASSF4	8	0.000357355	0.00362361	0.0171418	0.00915729	0.0281916	0.00386626	0.00773557	0.00173591	0.0391974	0.0199525	0.00184699	0.00120319	0.000312912	0.00207129	0.000746961	0.00285528	0.00100011	0.000342125	0.000754415	0.00347679	0.0200279	0.00606424	6.11223e-05	0.00345187	0.00533984	0.00911274	0.00072464	0.000292609	0.00613618
RASSF5	8	2.09452	1.51679	0.194106	1.12879	6.80512	1.15022	1.83586	0.895229	3.12657	1.94851	0.183711	0.159237	0.349325	7.02037	0.760883	14.456	0.0563505	1.68135	3.25693	9.97425	2.87779	4.18431	0.231134	1.53369	3.00453	6.03157	0.215511	1.0281	3.42158
RASSF6	8	3.13917e-14	0.000295122	2.02294e-13	0.000622041	0.0402407	2.36843e-14	-3.72071e-14	0.000591538	4.74898e-15	0.00297448	-1.72713e-15	0.00123616	0.00532025	0.000464546	6.2456e-18	9.51782e-05	0.00609799	0.0014486	0.00243708	0.00091503	0.00020496	0.00365242	6.4169e-14	2.91165e-17	0.0733475	-6.66687e-15	0.000259047	3.31086e-05	0.0032791
RASSF7	8	0.00543166	0.0226928	7.41107e-13	0.0128153	0.0330172	0.0343563	0.0108098	0.0688992	2.23363	0.00360501	-3.92682e-15	0.0124346	0.0020105	0.0411622	0.00209378	0.00824286	0.00653861	0.0106441	0.00131858	0.0271128	0.010054	0.0587594	2.49172e-13	0.008329	0.036013	0.0075989	0.00230191	0.000633492	0.00206513
RASSF8	8	0.0147077	0.019062	0.0900931	0.00757965	0.00537731	0.0853404	0.0261943	0.0250594	0.00932974	0.00516583	0.0520539	0.0368021	0.00202222	0.0261605	0.000528135	0.00229632	0.00389145	0.00949779	0.00558472	0.0327571	0.00710771	0.245697	0.0178862	0.00108267	0.0097906	0.0137539	0.00944992	0.000480925	0.00270744
RASSF9	8	0.0180197	1.34168e-15	7.41107e-13	5.12342e-13	0.0238856	0.00161872	0.0284625	0.00058087	1.55498e-14	0.0071338	0.0677684	0.0093155	2.37532e-13	0.00381723	0.000566526	0.00917106	0.0514694	-3.4656e-13	0.00632988	0.0117766	1.8876e-12	2.44377e-12	0.00439861	0.00315326	0.0182611	-2.61975e-14	5.01346e-15	0.000796483	0.00832498
RAPGEF2	9	0.00451788	0.0588056	0.439556	0.00363383	0.0297165	0.00543562	0.00392718	0.00187331	0.00408192	0.00303892	0.0236607	0.0011026	0.00287439	0.0115977	0.000103787	0.00690289	0.00182497	0.0128892	0.00032803	0.0113056	0.00307475	0.00871171	0.0013572	0.00189229	0.0156729	0.00335868	0.00102385	0.000515076	0.0013901
RAPGEF3	9	2.91311e-05	-5.59546e-16	0.0098891	4.24968e-05	5.23677e-05	0.00067835	0.00575219	7.85737e-05	0.000443977	0.000621361	0.000407552	0.000897329	4.77263e-14	0.0145202	5.91709e-06	0.000280839	6.023e-05	7.05354e-05	1.43407e-05	0.0239963	0.00110378	0.000391323	0.000561929	3.36914e-05	0.0010037	0.000194696	0.000417715	9.48709e-15	0.0124789
RAPGEF4	9	0.03326	0.000636264	0.427358	0.00363856	0.00234126	0.00335854	0.00543532	0.000658001	0.0221155	0.00281637	0.00997398	0.000147567	0.0240131	0.0992621	0.0015554	0.0117254	0.042831	0.00280124	0.00114003	0.00807504	1.8876e-12	0.00324618	0.000251132	0.000513105	0.00141103	0.00496355	0.00350564	4.88829e-14	0.000282028
RAPGEF5	9	0.00871436	0.00617046	0.294343	0.00824552	0.0211431	0.0127272	0.0131778	0.00221575	0.0135179	0.0120788	0.0366104	0.0184595	0.0369102	0.128255	0.00064351	0.00364857	0.0057214	0.043896	0.00178527	0.0219542	0.00578091	0.0112833	0.00542511	0.0098677	0.01091	0.00629164	0.00571421	0.000835414	0.00590463
RAPGEF6	9	0.00932402	0.0325562	0.023392	0.0152901	0.0698777	0.00654255	0.00256295	0.0109765	0.00877932	0.0125421	0.00905194	0.00329395	0.00502981	0.0820273	0.00458444	0.022739	0.0361286	0.0110121	0.00328734	0.0189429	0.011616	0.0283271	0.00348041	0.00836568	0.00375033	0.00983826	0.000904739	0.00606895	0.018395
KRIT1	9	0.00186566	0.00138275	0.0517648	0.0018239	0.0101213	0.00567521	0.000263386	0.00325558	0.00498915	0.00161643	0.0103579	0.00100659	0.00818978	0.00784098	0.00020729	0.00131119	0.000168448	0.00246011	0.000363696	0.00451376	0.00156657	0.00193883	0.00119456	0.00126268	0.00986002	0.00783787	0.0011278	0.000459201	0.00116378
RASIP1	9	0.0164725	0.00247593	0.0361838	0.0130872	0.062588	0.0502256	0.0126415	0.0105979	0.068996	0.0128431	0.125495	0.0143864	0.063326	0.0243322	0.00183032	0.00664887	0.00883777	0.0898958	0.00583147	0.0388892	0.00779156	0.0283288	0.010369	0.0271367	0.00897444	0.00659912	0.0123286	0.000404664	0.00623143
RADIL	9	0.00122552	0.00158062	9.60846e-13	0.000414024	0.00166744	0.00715289	0.00711318	0.00247046	1.87592e-14	0.00337644	-3.1021e-15	0.000675299	0.00935055	0.0367001	1.71399e-16	-6.38308e-13	-8.16565e-15	0.00337399	0.00144991	1.09133e-12	2.51362e-12	0.00168261	3.314e-13	1.52812e-16	-1.0586e-13	0.00507381	7.09425e-15	6.60264e-14	-2.78147e-13
APBB1IP	9	0.0448226	0.373327	0.200104	0.0110963	0.744866	0.089141	0.0620646	0.0360271	0.333067	0.0375908	0.0826538	0.00421553	0.118821	0.523807	0.0156555	0.0247442	0.117426	0.0179632	0.00539797	0.0552232	0.0508471	0.263492	0.00349083	0.0737051	0.0255455	0.00743641	0.00184541	0.0783242	0.058827
RAPH1	9	0.160895	0.0365912	0.897948	0.040718	0.23347	0.13409	0.0487038	0.0400894	0.0458076	0.0364345	0.158128	0.0570316	0.361399	0.760389	0.00353527	0.0500099	0.0176642	0.0870993	0.0539027	0.114982	0.168294	0.180656	0.0161233	0.0916998	0.530656	0.0649482	0.130712	0.0067918	0.0270651
MYO9A	10	0.00230604	0.00181881	0.0611053	0.00150259	0.0511224	0.0144651	0.00872214	0.00494291	0.00299524	0.0415806	0.0445592	0.00160795	0.0595224	0.0121972	8.67235e-05	0.00576086	9.80347e-05	0.00683584	0.000660508	0.00694588	0.00135063	0.00725307	0.00118263	0.000595054	0.00344799	0.0147567	0.00103514	1.78072e-05	0.00318513
MYO9B	10	0.0109934	0.0267814	1.15893	0.0141964	0.0547418	0.0254917	0.0163119	0.00945215	0.0184978	0.0133272	0.0216534	0.00115899	0.0150952	0.0961089	0.00122944	0.00608396	0.00170237	0.0132366	0.00413767	0.0909634	0.00517258	0.0391348	0.00486767	0.00914112	0.0168487	0.0332986	0.00111127	0.00252059	0.0220145
MYO10	10	8.77103e-05	0.00903175	0.0540705	0.00424447	0.00717262	0.000565657	0.000147557	1.70305e-05	0.000719493	0.0248219	0.0635263	0.000651714	0.00103231	0.00948909	2.38712e-05	0.00238543	0.00163881	0.00202691	7.46432e-05	0.001957	0.00013398	0.00270908	0.000524194	0.000212045	0.00385501	0.00284378	0.00237434	8.45938e-06	0.000740565
RGS12	11	0.00482864	0.00262237	0.901991	0.00540887	0.0366345	0.0234367	0.00528595	0.0479779	0.00415309	0.0017726	0.0135161	0.00790822	0.000575292	0.0275833	0.00227942	0.00233451	0.0199395	0.0245797	0.000603109	0.000577673	0.00399986	0.00320455	0.0177778	0.000629678	0.0871043	0.00893491	0.00153894	0.000926405	0.00146837
RGS14	11	0.00511902	0.0441517	0.062567	0.00506793	0.120396	0.0064897	0.00811546	0.0152872	0.0121417	0.0149923	0.0166353	0.00408141	0.00189773	0.0548291	0.0045303	0.0165227	0.00133864	0.010711	0.00119607	0.0281484	0.0121787	0.0495365	1.78312e-13	0.00995079	0.00910137	0.00171722	0.00217754	0.03827	0.0192982
GRB7	12	0.0103526	0.00361215	1.41072e-12	0.0197109	0.280044	0.00140573	0.00568511	0.141355	0.0126029	0.015432	3.08328e-15	0.0217835	0.0335339	0.035659	2.58365e-05	0.0157105	0.00594312	0.137393	0.00797901	0.0418364	0.0118105	0.140257	0.00278544	0.00247326	0.0389796	0.00116406	0.000286508	0.00154784	0.0248
GRB10	12	0.0172662	0.0224708	0.113336	0.00780441	0.121458	0.049474	0.00823398	0.0293579	0.0237975	0.0113713	0.0552155	0.0191443	0.132799	0.129564	0.00054435	0.00636463	0.0398708	0.00417492	0.0149316	0.0412357	0.00257969	0.0947055	0.0124194	0.00998175	0.0284175	0.0161705	0.0233149	0.00056286	0.0103491
GRB14	12	0.0773853	0.00537295	0.00434103	0.000949421	0.0200508	0.00260708	0.00246006	0.00396045	0.242979	-1.06863e-11	1.98519e-14	0.169668	0.905185	0.0317869	7.56599e-16	-1.47427e-12	-1.70967e-14	0.0177736	0.00393733	0.124095	5.20173e-12	6.75168e-12	0.00155672	3.16664e-16	-2.69666e-13	0.365947	1.88149e-14	0.000740279	-5.72385e-13

## Sheet: HRAS mut100
	Class	Adrenal gland	Appendix	Brain	Colon	Duodenum	Endometrium	Esophagus	Fallopian tube	Fat	Gallbladder	Heart	Kidney	Liver	Lung	Lymph node	Ovary	Pancreas	Placenta	Prostate	Rectum	Salivary gland	Small intestine	Smooth muscle	Spleen	Stomach	Testis	Thyroid	Tonsil	Urinary bladder
ARAF	1	10.0742	10.1795	30.6486	11.1503	61.9971	17.9222	20.5416	9.76092	15.1328	36.7453	16.4807	6.67131	51.8047	34.1916	1.27156	6.60729	15.2983	13.7469	16.0458	23.2428	35.1455	20.698	7.25397	6.38205	21.7163	23.4455	7.4734	7.91807	16.0827
BRAF	1	1.4042	0.363273	19.2376	1.19013	6.47887	1.43239	1.38149	1.22506	0.286008	1.19912	1.92744	0.782847	5.27317	3.65842	0.303118	0.837023	0.387843	0.352016	3.05313	1.7978	2.0061	2.90738	0.721463	1.79633	1.97544	7.46199	0.712945	0.194067	1.12408
RAF1	1	1.01271	4.95599	7.87878	2.22924	10.8197	3.43841	1.7122	1.88399	4.96875	0.873738	9.24617	1.37213	7.13201	3.89746	0.068663	1.10254	1.70756	2.80011	1.2945	1.00139	1.07703	6.12095	1.11089	0.421433	1.83991	4.59229	1.36296	0.420225	0.0939747
PIK3CA	2	0.0308209	0.00495669	0.748699	0.00301759	0.0589483	0.0413913	0.0124593	0.0103989	0.0809185	0.0097762	0.0630189	0.0110989	0.108756	0.201526	0.00069444	0.00302728	0.000792766	0.0219251	0.0131983	0.0347492	0.0123327	0.0243754	0.013111	0.00442284	0.0112447	0.0192487	0.00186905	0.000822837	0.0149876
PIK3CB	2	0.0164208	0.0163836	0.407468	0.0413672	0.307145	0.127734	0.0503547	0.0284415	0.0245759	0.0169608	0.153041	0.0254426	0.0662221	0.0625858	0.00154935	0.0104014	0.034656	0.10635	0.019092	0.0981443	0.315139	0.0810827	0.0157647	0.00377125	0.0300853	0.00681971	0.0291399	0.00748979	0.00575224
PIK3CD	2	0.00410986	0.0534272	0.0516261	0.00491464	0.0995579	0.0298883	0.013213	0.0128033	0.0610044	0.0448554	0.00962757	0.0122497	0.0309366	0.0823519	0.0159936	0.0189648	0.0040727	0.0101448	0.00428623	0.0127966	0.0155914	0.047396	0.00065637	0.0284541	0.0106754	0.0249773	0.000860425	0.0165749	0.0379081
PIK3CG	2	0.00952716	0.0675119	0.0407363	0.0162171	0.448907	0.0144604	0.0479649	0.0141456	0.0420559	0.0110212	0.379906	0.00126132	0.239567	0.123667	0.00486119	0.0121763	0.00883242	0.00140538	0.00102031	0.0236452	0.00887473	0.173855	0.0301723	0.0176725	0.0531088	0.0235545	1.2365e-13	0.0163132	0.0502091
PIK3C2B	2	0.0254895	0.0161105	0.0766928	0.0149752	0.220354	0.131021	0.170328	0.016017	0.00572819	0.179103	0.0379082	0.0207967	0.0260862	0.376694	0.00906968	0.00488727	0.00249499	0.0283446	0.205831	0.042298	0.284283	0.210101	0.000984724	0.00124339	1.81266	1.42351	0.00255444	0.00618069	0.111801
PIK3C2G	2	1.7982e-12	2.75677e-15	5.29921e-13	6.01828e-05	0.00516086	0.00479254	0.00689323	-3.65208e-13	0.000816155	0.0135951	5.73494e-12	0.000819168	0.0166439	0.000257772	3.1997e-05	0.000659772	9.39614e-14	-2.6809e-13	0.0015774	4.25506e-13	0.0101467	0.00336704	6.05841e-14	0.000478731	0.000722139	-1.57798e-14	0.000517081	-5.41957e-15	0.00225814
PIK3C2A	2	0.00992529	0.00963584	0.128483	0.0124049	0.128742	0.0283653	0.0209606	0.00822221	0.0221175	0.00798674	0.0252369	0.00779742	0.0262445	0.0305428	0.00104767	0.00522841	0.0078388	0.0121553	0.00600958	0.0152167	0.00780225	0.0388771	0.00386659	0.00166278	0.0150021	0.018083	0.00495853	0.00058471	0.0120402
RALGDS	3	1.6402	0.926606	12.7434	0.336801	3.74358	1.05356	1.33632	1.01812	2.44499	1.27162	2.40773	0.118084	0.656476	3.61624	0.0935571	0.834603	0.713033	0.641267	0.606212	0.791682	1.99734	2.08129	0.251482	0.307262	1.20858	0.239718	0.136317	0.0608588	1.30671
RGL1	3	0.21957	0.0062772	0.00264503	0.151142	0.456412	0.00185051	0.00167741	0.00178911	0.60836	0.0051506	0.0587935	0.00065381	0.00172558	0.0298028	0.0134545	0.158403	0.000472445	0.00234371	0.00299648	0.303894	0.0417319	0.002078	0.0738815	0.138434	0.174828	0.000436029	0.0353515	0.25405	0.00684563
RGL2	3	3.59944	3.39579	6.89934	1.92988	11.3933	4.86156	17.2167	2.83793	2.66379	3.63459	7.09127	1.5609	3.57698	7.44201	0.2546	2.19915	7.28585	7.06304	3.11819	6.96273	4.26003	5.37444	14.5027	1.96072	5.27323	1.69989	2.09851	0.210493	24.5518
RGL3	3	0.00914594	-1.28552e-16	0.00470605	0.00285086	0.00761802	0.00541078	0.00309936	0.00108007	0.0201814	0.00410379	0.00395794	0.00186279	1.01452e-14	0.00479731	3.20892e-17	6.82167e-13	0.00134111	0.00140513	0.00248824	0.00506089	-5.06225e-13	0.00223763	0.000315378	8.62926e-05	0.00274054	2.09975e-05	0.00558375	1.71642e-05	0.000217812
RGL4	3	4.54976e-13	0.00858214	1.64581e-13	5.96606e-14	2.83726e-12	-1.26305e-14	-8.18924e-14	-8.909e-14	0.0139031	0.0012189	1.4744e-12	-4.56091e-15	1.01452e-14	6.46694e-13	0.000645896	6.82167e-13	2.35705e-14	-6.73241e-14	1.25031e-14	1.08926e-13	-5.06225e-13	0.00704518	1.5585e-14	0.00173364	-2.41094e-15	-4.01719e-15	1.07338e-14	0.000961908	0.00122127
MLLT4	4	0.304937	0.18721	3.29424	0.583344	3.68287	0.990928	0.352624	1.45514	0.588724	0.325776	1.99693	0.670812	4.15927	1.03009	0.0115732	0.401859	0.774783	1.66557	0.614866	1.2475	1.5919	2.33415	0.228937	0.224365	0.953542	0.655817	0.340187	0.0386836	0.264553
PLCE1	5	0.00563597	0.084834	0.0131619	0.0143941	0.08271	0.0884099	0.0125139	0.0124276	0.305088	0.00232195	0.203439	0.0113883	0.0152762	0.0190302	8.53387e-14	0.0607599	0.00119269	0.00306004	0.0052837	0.054692	0.00421568	0.0251318	0.00727437	0.106575	0.0297824	0.00850187	0.000613897	-2.7931e-13	0.00149947
RIN1	6	0.0569187	0.0125091	1.51871	0.0713252	0.476305	0.116005	0.0948167	0.777219	0.113791	0.104841	0.0161287	0.0317207	0.743103	0.178629	0.0042135	0.117804	2.81037e-13	0.0740856	0.0687216	0.15611	0.0140125	0.288323	0.0667909	0.0136163	0.40911	0.019022	0.00430636	0.00495397	0.0200177
RIN2	6	0.00320397	0.0078674	0.0206943	0.130318	0.0371684	0.0550825	0.0288761	0.0119274	0.0193599	0.00699562	0.0515898	0.00403187	0.0504397	0.0504897	0.00126534	0.0167628	0.0142302	0.00938853	0.00117583	0.0371022	0.012611	0.117517	0.00138493	0.00860893	0.0186124	0.00350827	0.000514459	0.00360623	0.0110838
RIN3	6	0.0219388	0.123076	0.375723	0.0200777	0.112503	0.0744214	0.0975611	0.00894995	0.0381157	0.111415	0.0264123	0.010257	0.214693	0.0606809	0.00581004	0.0317518	0.0493502	0.0268035	0.018323	0.0813008	0.0209992	0.0624468	0.0234672	0.0359401	0.0397053	0.03005	0.0226709	0.0144266	0.110298
SNX27	6	0.400609	0.225387	7.05822	0.265624	1.86052	0.784829	0.786183	0.359825	0.713047	0.429078	0.697526	0.540966	0.71269	1.28756	0.0141844	0.196541	0.125109	0.453375	0.192942	0.795716	0.509791	0.743802	0.167563	0.108826	0.576954	0.30345	0.13581	0.0200756	0.310519
TIAM1	7	0.00382499	6.0281e-05	0.0450165	2.22211e-05	0.00513974	0.00257787	0.0303166	0.00123188	0.00144577	0.000327033	0.000136585	0.00109207	0.0104537	0.000581614	0.000121773	0.000314039	0.000119767	0.000865614	0.00168249	0.00120595	0.000642457	0.00354704	0.00033853	0.000843633	1.71494e-05	0.00231535	0.000196014	0.000173242	0.000286515
TIAM2	7	3.66334e-12	1.50307e-14	1.99897	0.00754806	0.00860427	0.0109028	-6.25496e-13	-7.82982e-13	-2.58981e-13	0.000561604	0.00186683	-2.26358e-14	7.6552e-14	5.07006e-12	2.02102e-15	4.95727e-12	1.92635e-13	-5.51991e-13	9.69274e-14	8.52143e-13	-3.87063e-12	0.00557209	1.20133e-13	8.46019e-05	0.0154741	0.00159264	7.77326e-14	0.00042702	0.00809055
ARHGAP20	7	0.0011201	0.00181746	0.00484697	0.00179499	0.00422498	0.0119984	0.00293903	0.00162771	0.0059772	0.00197436	1.4744e-12	-4.56091e-15	1.01452e-14	0.00109011	3.20981e-17	0.00155888	0.00397232	0.00039664	0.000800241	0.000851323	-5.06225e-13	0.00260981	0.00186858	0.000407275	-2.41094e-15	0.000691252	1.07338e-14	-1.3689e-15	0.00330152
ARAP1	7	0.213051	0.175121	0.426627	0.087761	0.291169	0.321279	0.238455	0.140256	0.503401	0.20803	0.158856	0.0492172	0.175773	0.663504	0.00928469	0.142838	0.0686012	0.10683	0.0441099	0.211228	0.0791301	0.256902	0.0493574	0.109029	0.11785	0.0688704	0.0528249	0.0160319	0.190712
ARAP2	7	0.0124597	0.00175662	0.0986532	0.00237178	0.0128884	0.00235946	0.00240967	0.00378795	0.0191946	0.000941094	0.00169669	0.000117251	0.00769846	0.0124421	0.0001509	0.00174868	0.00173143	0.000815536	7.3187e-05	0.0028744	0.000227853	0.010317	0.000141039	0.000409798	0.00295474	0.0029816	0.000877714	9.78215e-05	0.00184023
ARAP3	7	0.00386361	0.00148398	0.00368229	0.00528793	0.00962656	0.0214842	0.0247677	0.00651293	0.0103428	0.00470552	0.0367963	0.00168564	0.0122418	0.0160866	0.000224898	0.00382159	0.000313138	0.0150162	0.00229348	0.0123747	0.00247567	0.00490136	0.00369493	0.000865966	0.00145733	0.00548153	0.00312421	0.000425334	0.00284603
DGKQ	7	0.00714482	0.00376907	0.401378	0.00908045	0.0477711	0.032015	0.0252674	0.00334197	0.00299915	0.0209389	0.0228559	0.0216799	0.00587878	0.0137162	0.000260794	0.0088908	0.000819172	0.0108161	0.00558068	0.0381956	0.00417601	0.0896795	0.0134656	0.00199033	0.0316926	0.0109563	0.00661614	0.00108714	0.00856427
RASSF1	8	0.0136504	0.00151248	0.00252901	0.00131451	0.010219	0.00232692	0.0183266	8.559e-05	0.00093588	0.0244524	0.0573382	0.0211495	0.0200408	0.00385763	2.24598e-05	0.00056394	0.0185908	0.000524723	0.00108993	0.00187166	0.0382964	0.00368567	0.00631849	0.0130875	0.00337412	0.0032256	7.3308e-05	5.40416e-05	0.0301883
RASSF10	8	1.7982e-12	2.75677e-15	5.29921e-13	2.43785e-13	1.10626e-11	-5.17204e-14	-3.16824e-13	0.011318	-1.33479e-13	-3.67665e-12	5.73494e-12	-1.50738e-14	3.91213e-14	0.0263375	4.96093e-16	2.59308e-12	9.39614e-14	-2.6809e-13	4.86347e-14	4.25506e-13	0.0150878	6.64995e-13	6.05841e-14	-2.4219e-14	0.0177264	-1.57798e-14	4.06582e-14	-5.41957e-15	-1.27477e-12
RASSF2	8	0.0279232	0.0604264	0.78262	0.00878978	0.157034	0.122522	0.0349715	0.0185617	0.0249669	0.0181178	0.0505067	0.00010874	0.0110654	0.183647	0.00829888	0.00382699	2.35705e-14	0.0196043	0.026075	0.0153741	0.0123035	0.0314924	0.031533	0.0246718	0.022166	0.0649413	0.000974932	0.0284908	0.0348873
RASSF3	8	0.00296673	0.00270349	0.015094	0.000127072	0.0147571	0.043998	0.0058976	0.00103223	0.000563569	0.0285335	0.0156188	0.000198698	0.0308181	0.00217197	8.76247e-05	0.000348476	0.000361258	0.053927	0.000561096	0.0242501	0.00308081	0.0013397	0.0189643	0.000268844	0.0695972	0.0233693	0.00179941	0.00478345	0.00183078
RASSF4	8	0.000409588	0.0036974	0.0196923	0.00963567	0.0316345	0.0043697	0.00873934	0.00185616	0.0449365	0.0199824	0.00211174	0.00133588	0.000366764	0.00215528	0.000794019	0.00298597	0.00123192	0.000352209	0.000859948	0.00354948	0.0226468	0.00639172	6.85116e-05	0.00361913	0.00559648	0.00924255	0.000853735	0.000341244	0.00663154
RASSF5	8	2.35489	1.54154	0.204366	1.17586	7.30535	1.25685	2.03066	0.94456	3.4966	1.95108	0.202672	0.173888	0.396963	7.22598	0.807443	15.0279	0.0682135	1.72264	3.67226	10.1306	3.16579	4.34894	0.255725	1.60288	3.11571	6.10579	0.249697	1.18546	3.64962
RASSF6	8	4.54976e-13	0.000301131	1.64581e-13	0.000654537	0.0451551	-1.26305e-14	-8.18924e-14	0.000632514	-3.49504e-14	0.00297893	1.4744e-12	0.0013725	0.00623587	0.000483384	3.21359e-17	9.95346e-05	0.00751143	0.0014913	0.00277799	0.00093416	0.000231761	0.00384966	1.5585e-14	-6.22929e-15	0.0768727	-4.01719e-15	0.000305197	3.86117e-05	0.00354381
RASSF7	8	0.0062234	0.0231531	5.29921e-13	0.0134821	0.037008	0.0388017	0.0122076	0.0736527	2.55945	0.0036104	5.73494e-12	0.0138017	0.00235509	0.0428213	0.00222563	0.00861922	0.00805178	0.0109569	0.00150276	0.0276767	0.0113624	0.061914	6.05841e-14	0.00873212	0.0377358	0.00770688	0.00271121	0.000738646	0.0022313
RASSF8	8	0.0168515	0.0194486	0.103127	0.00797405	0.00602727	0.0963827	0.0295814	0.0267884	0.0106907	0.00517354	0.0594699	0.0408483	0.00236882	0.0272149	0.000561392	0.00240117	0.00479201	0.00977685	0.00636476	0.0334384	0.00803267	0.258888	0.0200439	0.00113507	0.0102589	0.0139493	0.0111302	0.000560754	0.00292529
RASSF9	8	0.0206464	2.75677e-15	5.29921e-13	2.43785e-13	0.0267727	0.00182816	0.032143	0.000620945	-1.33479e-13	0.00714446	0.0774232	0.0103397	3.91213e-14	0.00397109	0.000602201	0.0095898	0.0633805	-2.6809e-13	0.00721401	0.0120215	-1.95954e-12	6.64995e-13	0.00492924	0.00330588	0.0191346	-1.57798e-14	4.06582e-14	0.000928691	0.00899481
RAPGEF2	9	0.00517813	0.0600027	0.504841	0.00382362	0.0333432	0.00614312	0.00443666	0.00200305	0.00467944	0.00304347	0.0270509	0.00122418	0.00336895	0.0120678	0.000110325	0.0072188	0.00224793	0.0132691	0.000373913	0.0115419	0.00347668	0.00918198	0.00152126	0.00198398	0.0164259	0.00340652	0.00120623	0.000600681	0.0015023
RAPGEF3	9	3.339e-05	-1.47979e-16	0.0113637	4.47175e-05	5.87682e-05	0.000766723	0.0064988	8.40182e-05	0.000509001	0.000622292	0.000465997	0.000996317	7.91903e-15	0.0151092	6.28989e-06	0.000293695	7.41922e-05	7.26149e-05	1.63471e-05	0.0244982	0.00124816	0.000412465	0.000629874	3.5324e-05	0.00105196	0.00019747	0.000492143	-1.06656e-15	0.0134866
RAPGEF4	9	0.0381081	0.000649169	0.489184	0.00382788	0.00262425	0.00379311	0.00613815	0.000703398	0.0253415	0.00282058	0.011395	0.000163791	0.0281289	0.103263	0.00165334	0.0122607	0.0527429	0.00288354	0.00129927	0.00824298	-1.95954e-12	0.00342046	0.000281428	0.000537939	0.00147853	0.00503408	0.00412896	-5.41957e-15	0.00030472
RAPGEF5	9	0.00998838	0.00629614	0.338234	0.0086764	0.0237272	0.0143853	0.0148882	0.00236928	0.0154977	0.0120969	0.0418605	0.0204958	0.0432644	0.133458	0.000684052	0.0038156	0.0070477	0.0451901	0.00203503	0.0224133	0.00653711	0.0118929	0.00608108	0.0103459	0.0114345	0.00638128	0.00673235	0.000974286	0.00638142
RAPGEF6	9	0.0106781	0.0332131	0.0266546	0.0160815	0.0782086	0.00738196	0.00289281	0.0117297	0.0100536	0.0125608	0.0103311	0.0036546	0.00588718	0.0853071	0.00487294	0.0237738	0.0444717	0.0113343	0.00374556	0.0193342	0.0131179	0.0298361	0.00389907	0.00876995	0.00392862	0.0099776	0.00106519	0.00707452	0.0198685
KRIT1	9	0.00213831	0.0014109	0.0594532	0.00191916	0.0113566	0.0064139	0.000297556	0.00348104	0.00571947	0.00161885	0.011842	0.00111758	0.00959889	0.00815881	0.000220349	0.00137119	0.000207489	0.00253261	0.000414568	0.0046081	0.00177136	0.00204349	0.00133895	0.00132386	0.0103338	0.0079495	0.0013287	0.000535521	0.00125771
RASIP1	9	0.0188808	0.00252636	0.0415793	0.013771	0.0702375	0.0567688	0.0142823	0.0113322	0.0791009	0.0128623	0.143492	0.0159734	0.0742278	0.0253193	0.00194563	0.00695326	0.0108865	0.092546	0.00664731	0.0397025	0.00881076	0.0298593	0.0116227	0.0284517	0.00940592	0.00669314	0.0145253	0.000471932	0.00673461
RADIL	9	0.00140393	0.00161263	6.25134e-13	0.000435529	0.00186806	0.0080758	0.00803154	0.0026406	-1.762e-13	0.00338148	7.63516e-12	0.000749441	0.0109503	0.0381754	8.88159e-16	3.41124e-12	1.26403e-13	0.00347299	0.00165229	5.67652e-13	-2.60267e-12	0.00177271	8.05958e-14	-3.22343e-14	-1.51978e-14	0.00514583	5.34456e-14	-7.27702e-15	-1.69842e-12
APBB1IP	9	0.0513561	0.3809	0.229053	0.0116737	0.834898	0.100675	0.0700901	0.0385127	0.381652	0.037647	0.0944293	0.004679	0.139187	0.54492	0.0166413	0.025874	0.144601	0.018491	0.00615193	0.0563717	0.0574641	0.277638	0.00391195	0.0772724	0.0267675	0.00754208	0.00217354	0.0913253	0.0635603
RAPH1	9	0.184262	0.0373295	1.02319	0.0428256	0.261305	0.151294	0.0549722	0.0428404	0.0524565	0.0364887	0.180474	0.0632759	0.423002	0.790793	0.00375775	0.0522858	0.0217434	0.0896477	0.0614162	0.117357	0.190055	0.19028	0.0180628	0.0961311	0.555883	0.065868	0.153894	0.00791714	0.0292331
MYO9A	10	0.00264177	0.00185564	0.0698369	0.00158064	0.0572732	0.0163315	0.00984823	0.00528332	0.00343143	0.0416426	0.0508902	0.00178449	0.0697056	0.0126875	9.21834e-05	0.0060236	0.000120706	0.00703641	0.000752702	0.00709	0.00152601	0.00764146	0.00132516	0.000623839	0.00361258	0.0149662	0.00121904	2.07612e-05	0.00344103
MYO9B	10	0.0126006	0.0273269	1.33174	0.0149382	0.0614324	0.0288127	0.0184291	0.0101071	0.0212069	0.0133471	0.0247585	0.00128684	0.0176939	0.100008	0.0013069	0.00636249	0.00209701	0.0136268	0.00471655	0.0928659	0.0058492	0.0412491	0.00545624	0.0095841	0.0176587	0.0337731	0.00130927	0.00293959	0.0237922
MYO10	10	0.000100495	0.00921494	0.0618928	0.00446532	0.00803957	0.000638848	0.000166638	1.82054e-05	0.000824448	0.0248589	0.0725768	0.000723366	0.00120925	0.00987157	2.53744e-05	0.00249435	0.00201807	0.00208646	8.5069e-05	0.0019977	0.000151416	0.00285453	0.000587431	0.000222308	0.00403942	0.00288419	0.00279652	9.86355e-06	0.000800152
RGS12	11	0.00552989	0.00267529	1.02779	0.00568882	0.0410021	0.0264437	0.00596627	0.0512702	0.0047559	0.00177524	0.0154262	0.00877406	0.000673355	0.0286862	0.00242287	0.00244075	0.0245441	0.0252989	0.000687177	0.000589604	0.00451704	0.00337526	0.0199163	0.000660107	0.091245	0.00906146	0.00181187	0.0010799	0.00158599
RGS14	11	0.00586598	0.0450485	0.0717159	0.00533204	0.135006	0.00733144	0.00916626	0.0163435	0.0139153	0.0150147	0.0190109	0.00453068	0.00222351	0.0570442	0.00481562	0.0172778	0.00164862	0.011026	0.00136323	0.028735	0.0137665	0.0522019	4.33406e-14	0.0104326	0.00953752	0.00174165	0.00256501	0.0446257	0.020853
GRB7	12	0.011856	0.00368504	7.27864e-13	0.0207311	0.313432	0.00158609	0.00641681	0.151055	0.0144322	0.015455	1.14129e-11	0.0241685	0.03925	0.0370848	2.74624e-05	0.0164255	0.00731556	0.141413	0.0090912	0.0427005	0.0133376	0.147729	0.0031205	0.00259278	0.0408327	0.00118054	0.000337319	0.0018043	0.0267866
GRB10	12	0.0197737	0.0229242	0.129143	0.00820836	0.135939	0.0558215	0.00929373	0.0313725	0.0272517	0.0113882	0.0630183	0.0212403	0.155436	0.134744	0.000578607	0.00665427	0.0490781	0.00429708	0.0170129	0.0420873	0.00291325	0.0997505	0.0139134	0.0104641	0.0297684	0.0163995	0.0274497	0.00065612	0.0111781
GRB14	12	0.0885916	0.00548093	0.00493003	0.000998361	0.0224162	0.0029394	0.00277554	0.00423109	0.278111	-1.0129e-11	1.57752e-11	0.188185	1.05882	0.03305	3.94882e-15	6.5653e-12	2.71475e-13	0.0182919	0.00448528	0.126644	-5.31486e-12	1.83356e-12	0.00174356	-6.63721e-14	-4.17719e-14	0.371117	1.03659e-13	0.000862764	-3.52305e-12

## Sheet: HRAS mut125
	Class	Adrenal gland	Appendix	Brain	Colon	Duodenum	Endometrium	Esophagus	Fallopian tube	Fat	Gallbladder	Heart	Kidney	Liver	Lung	Lymph node	Ovary	Pancreas	Placenta	Prostate	Rectum	Salivary gland	Small intestine	Smooth muscle	Spleen	Stomach	Testis	Thyroid	Tonsil	Urinary bladder
ARAF	1	10.8935	10.2952	31.2044	11.46	64.1515	18.8106	21.9298	10.1102	16.225	36.7844	17.3899	7.07474	55.9871	34.8018	1.34058	6.80217	17.4912	13.9912	17.566	23.4788	37.2008	21.1891	7.80281	6.62263	22.2337	23.6686	8.28045	8.80289	16.81
BRAF	1	1.49333	0.366388	19.4495	1.21491	6.62722	1.48193	1.4521	1.25778	0.301464	1.20017	2.00193	0.819312	5.58664	3.70471	0.318571	0.8568	0.434158	0.356873	3.29704	1.81103	2.09101	2.95642	0.765657	1.85561	2.00993	7.51908	0.77579	0.212576	1.16302
RAF1	1	1.09911	5.0155	8.03892	2.2948	11.2312	3.62211	1.83448	1.95544	5.34862	0.874703	9.7954	1.45944	7.74434	3.97212	0.072431	1.13646	1.96078	2.85236	1.42106	1.01224	1.14429	6.27674	1.19837	0.437704	1.88658	4.63785	1.51588	0.468567	0.0984525
PIK3CA	2	0.0348143	0.00505549	0.843088	0.00316773	0.0654563	0.0462015	0.0139276	0.0110748	0.0914289	0.0097908	0.0710308	0.0122081	0.125452	0.209401	0.000735671	0.0031603	0.000947424	0.022554	0.0148568	0.03546	0.013791	0.0256282	0.0145516	0.00462821	0.0117623	0.0195194	0.00215657	0.000941837	0.0161253
PIK3CB	2	0.0185395	0.0167084	0.456769	0.043414	0.340542	0.142439	0.0562579	0.0302796	0.0277501	0.0169861	0.17232	0.0279736	0.0763238	0.0650111	0.00164127	0.0108568	0.0413997	0.109388	0.0214855	0.100138	0.352137	0.0852161	0.0174914	0.00394608	0.0314609	0.0069153	0.0336093	0.00857073	0.00618683
PIK3CD	2	0.00464163	0.0544903	0.0580449	0.00515871	0.110493	0.0333507	0.0147673	0.0136339	0.0689133	0.0449223	0.0108478	0.013472	0.0356757	0.085561	0.0169429	0.0197971	0.00486656	0.0104354	0.00482442	0.0130578	0.0174306	0.0498254	0.000728413	0.0297746	0.0111657	0.0253282	0.000992657	0.0189704	0.0407812
PIK3CG	2	0.0107491	0.0688403	0.0453937	0.0170131	0.496673	0.0161027	0.0535458	0.0150523	0.0474441	0.0110375	0.427143	0.00138596	0.27578	0.128403	0.00514934	0.0127068	0.0105448	0.00144528	0.00114781	0.0241205	0.00990596	0.182615	0.0334619	0.0184898	0.0555144	0.0238831	3.12721e-13	0.0186605	0.0539765
PIK3C2B	2	0.0287921	0.0164316	0.0863616	0.0157203	0.244681	0.146247	0.190401	0.0170582	0.00647222	0.17937	0.0427277	0.022875	0.0300908	0.391415	0.00960817	0.005102	0.00298173	0.0291578	0.231695	0.0431632	0.317899	0.2209	0.00109292	0.00130113	1.89608	1.44353	0.0029474	0.00707455	0.120289
PIK3C2G	2	6.51712e-13	-1.02807e-13	3.99165e-13	6.31771e-05	0.00573064	0.00534949	0.00770557	-2.97611e-13	0.000922164	0.0136154	6.33847e-13	0.000901032	0.019199	0.000267845	3.38968e-05	0.00068876	-4.93029e-13	1.64627e-12	0.00177561	2.14692e-13	0.0113465	0.0035401	1.05472e-14	0.00050096	0.000755375	2.84224e-12	0.000596626	-4.00177e-14	0.00242956
PIK3C2A	2	0.0112153	0.00982867	0.145202	0.0130246	0.143119	0.031685	0.0234404	0.00875896	0.0250024	0.00799868	0.0284675	0.00857933	0.0302925	0.0317438	0.0011099	0.00545873	0.00937095	0.0125052	0.00676603	0.0155296	0.00872982	0.0408876	0.00429244	0.00174008	0.0156959	0.0183379	0.00572303	0.000669402	0.0129574
RALGDS	3	1.84501	0.944232	13.9097	0.352757	4.10672	1.16638	1.48671	1.08104	2.74724	1.27347	2.69044	0.129416	0.751801	3.74763	0.099079	0.870169	0.849022	0.658973	0.680843	0.806897	2.21914	2.18089	0.278344	0.321322	1.2611	0.24299	0.156738	0.069499	1.40181
RGL1	3	0.2478	0.00640109	0.00295439	0.158585	0.505405	0.00206184	0.00187319	0.00190417	0.686561	0.00515824	0.0661428	0.000718595	0.00198739	0.0309495	0.0142524	0.165319	0.000564179	0.00241041	0.00337141	0.310028	0.0466015	0.0021832	0.0819516	0.144842	0.182777	0.000442123	0.0407598	0.29065	0.00736072
RGL2	3	3.91876	3.43847	7.05412	1.98936	11.8609	5.13803	18.5031	2.95083	2.87728	3.63872	7.53923	1.66444	3.90004	7.5932	0.268691	2.26917	8.39612	7.20021	3.43082	7.04241	4.54093	5.51942	15.6822	2.03788	5.41406	1.71733	2.34132	0.235276	25.7726
RGL3	3	0.0103347	-2.05142e-14	0.00531846	0.0029933	0.00846878	0.00604404	0.00346603	0.00115058	0.0228138	0.00410993	0.0044646	0.00204959	3.40409e-14	0.00498595	7.08716e-17	5.07725e-13	0.00160324	0.00144557	0.00280144	0.00516496	3.55417e-13	0.00235334	0.000350113	9.03043e-05	0.00286729	2.12935e-05	0.00644465	1.96504e-05	0.000234406
RGL4	3	1.65125e-13	0.00875388	1.43021e-13	5.46777e-14	3.11653e-12	-3.76744e-14	2.02432e-13	-7.32422e-14	0.0157165	0.00122073	1.62868e-13	-2.08054e-15	3.40409e-14	1.10516e-12	0.000684263	5.07725e-13	-1.26028e-13	4.17096e-13	-1.30453e-13	5.49745e-14	3.55417e-13	0.00740951	2.69738e-15	0.00181424	-9.17049e-15	7.34969e-13	2.57864e-14	0.00110123	0.00131431
MLLT4	4	0.344071	0.190896	3.67299	0.612	4.0756	1.10363	0.393684	1.54848	0.664214	0.326259	2.24555	0.737148	4.78858	1.06958	0.0122593	0.419377	0.925053	1.71288	0.691723	1.2726	1.77707	2.45189	0.253908	0.234744	0.996774	0.664969	0.392162	0.0442515	0.284418
PLCE1	5	0.00633355	0.0864299	0.0142909	0.0150682	0.0905026	0.0976986	0.0139068	0.0131865	0.342363	0.00232531	0.226889	0.0124706	0.0174655	0.01971	1.86224e-13	0.0633302	0.00141892	0.00314376	0.00593097	0.0557277	0.00467697	0.0263146	0.00804612	0.111434	0.0310592	0.00861709	0.000705275	2.80944e-13	0.00160751
RIN1	6	0.0639873	0.0127454	1.65216	0.07468	0.521674	0.12828	0.105415	0.824895	0.127756	0.104993	0.0180008	0.0347465	0.850131	0.185051	0.00446196	0.122802	-4.41903e-12	0.0761196	0.077156	0.159083	0.0155543	0.301978	0.073895	0.0142381	0.426739	0.0192805	0.0049489	0.00565535	0.0214655
RIN2	6	0.00361927	0.0080243	0.0233132	0.136805	0.0412776	0.0614893	0.0322807	0.0127031	0.0218758	0.00700606	0.0581542	0.00443497	0.0581873	0.0524642	0.00134048	0.0174996	0.017007	0.00965797	0.00132361	0.0378616	0.0141032	0.123561	0.00153715	0.00900873	0.0194695	0.00355762	0.000593622	0.00412787	0.0119256
RIN3	6	0.0247696	0.125516	0.421184	0.0210711	0.124736	0.0829889	0.108998	0.00952837	0.0430388	0.111581	0.0297396	0.0112773	0.247443	0.0630324	0.00615477	0.0331421	0.0589534	0.0275691	0.0206201	0.082952	0.0234645	0.0656303	0.0260374	0.0376062	0.0415207	0.0304712	0.0261481	0.0165086	0.118631
SNX27	6	0.452516	0.229879	7.94806	0.278839	2.06593	0.876036	0.878832	0.383214	0.805665	0.429718	0.786207	0.595028	0.822097	1.33787	0.0150265	0.205177	0.149516	0.466381	0.217187	0.811992	0.570073	0.782031	0.185974	0.113879	0.603507	0.307717	0.156702	0.0229789	0.334091
TIAM1	7	0.00432213	6.14873e-05	0.0508745	2.33313e-05	0.00571373	0.00287957	0.0339033	0.00131229	0.00163435	0.000327523	0.00015407	0.00120158	0.0120661	0.000604484	0.000129007	0.000327873	0.000143177	0.000890526	0.00189428	0.00123075	0.000718836	0.00373047	0.000375815	0.000882853	1.79426e-05	0.002348	0.000226235	0.000198335	0.000308343
TIAM2	7	1.32508e-12	-2.70809e-13	2.24084	0.00792152	0.00953984	0.012158	1.45898e-12	-6.30696e-13	-3.93758e-13	0.000562439	0.002102	-1.70331e-15	2.4476e-13	8.67504e-12	4.43148e-15	3.73739e-12	-9.88785e-13	3.33563e-12	-1.00842e-12	4.29894e-13	2.76984e-12	0.00585614	2.10261e-14	8.85239e-05	0.0161816	0.00161496	1.91651e-13	0.000488649	0.00870181
ARHGAP20	7	0.00126568	0.00185384	0.00547771	0.00188467	0.00469681	0.0134027	0.00328674	0.00173396	0.00675685	0.00197732	1.62868e-13	-2.08054e-15	3.40409e-14	0.00113297	7.09154e-17	0.00162755	0.00474874	0.000408056	0.000900971	0.000868829	3.55417e-13	0.00274477	0.00207438	0.000426209	-9.17049e-15	0.000700998	2.57864e-14	-1.02143e-14	0.00355305
ARAP1	7	0.240617	0.178606	0.47967	0.0921193	0.323151	0.358498	0.266508	0.149355	0.568665	0.20834	0.17899	0.0541282	0.2027	0.68936	0.00983582	0.149107	0.0819731	0.10989	0.0496485	0.215539	0.0884647	0.27007	0.0547748	0.114089	0.123262	0.0698378	0.0609431	0.0183489	0.205166
ARAP2	7	0.0140775	0.00179173	0.111357	0.00249011	0.0143223	0.00263496	0.00269438	0.00403488	0.0216948	0.0009425	0.00191339	0.000128996	0.00888403	0.0129304	0.000159863	0.00182564	0.00206964	0.000838983	8.23942e-05	0.00293341	0.000254894	0.0108495	0.00015656	0.000428842	0.00309118	0.0030236	0.00101294	0.000111983	0.00198026
ARAP3	7	0.00436213	0.0015134	0.00412783	0.00554956	0.0106733	0.0239575	0.0276713	0.00693386	0.0116787	0.00471252	0.0414318	0.00185332	0.0141092	0.01671	0.000238242	0.00398893	0.000374072	0.0154451	0.00258102	0.012626	0.00276632	0.00515122	0.00409963	0.00090611	0.00152397	0.00555836	0.00360339	0.000486719	0.00306106
DGKQ	7	0.00807057	0.00384419	0.451981	0.00953224	0.0530451	0.0357355	0.0282451	0.0035592	0.00338871	0.0209701	0.0257617	0.0238465	0.00678125	0.0142522	0.000276279	0.00928144	0.000978982	0.0111264	0.00628194	0.0389769	0.00466982	0.0942888	0.0149452	0.00208275	0.0331512	0.0111104	0.00763393	0.00124436	0.0092144
RASSF1	8	0.0154246	0.00154275	0.00285811	0.00138018	0.0113602	0.00259926	0.0204948	9.11774e-05	0.00105795	0.024489	0.0646781	0.0232703	0.0231319	0.00400932	2.37939e-05	0.000588782	0.0222246	0.000539825	0.00122712	0.00191015	0.0428493	0.00387627	0.00701439	0.0136959	0.00353017	0.00327108	8.46104e-05	6.18692e-05	0.0324882
RASSF10	8	6.51712e-13	-1.02807e-13	3.99165e-13	2.20833e-13	1.21474e-11	-1.44294e-13	7.6509e-13	0.0120537	-1.45037e-13	-3.4838e-12	6.33847e-13	-5.08547e-15	1.29145e-13	0.0273667	1.09125e-15	1.93894e-12	-4.93029e-13	1.64627e-12	-5.0672e-13	2.14692e-13	0.0168718	-5.04118e-12	1.05472e-14	-1.12027e-14	0.0185422	2.84224e-12	9.86947e-14	-4.00177e-14	4.22933e-13
RASSF2	8	0.0315525	0.0616357	0.884464	0.00922893	0.174571	0.136862	0.0391089	0.0197735	0.0282235	0.0181449	0.0569721	0.000119644	0.0127722	0.190868	0.00879185	0.00399557	-1.26028e-13	0.0201685	0.0293572	0.0156902	0.0137661	0.033121	0.035006	0.0258187	0.0231911	0.0658568	0.00112524	0.0326176	0.0375451
RASSF3	8	0.00335232	0.00275759	0.0170583	0.000133421	0.0164052	0.0491474	0.00659533	0.00109961	0.000637079	0.0285762	0.0176182	0.000218623	0.0355715	0.00225738	9.28297e-05	0.000363826	0.000431868	0.0554791	0.000631724	0.0247488	0.00344707	0.00140898	0.0210529	0.000281342	0.0728161	0.0236988	0.00207684	0.00547631	0.00197026
RASSF4	8	0.000462824	0.00377139	0.0222549	0.0101171	0.0351673	0.00488111	0.00977327	0.00197733	0.0507978	0.0200123	0.00238206	0.00146984	0.000423334	0.00224004	0.000841186	0.00311751	0.00147271	0.000362346	0.000968194	0.00362247	0.0253392	0.00672226	7.60573e-05	0.00378738	0.00585532	0.00937286	0.000985363	0.000390672	0.00713675
RASSF5	8	2.61022	1.56616	0.213082	1.22229	7.7755	1.35815	2.22296	0.992965	3.85626	1.95365	0.220706	0.188197	0.443974	7.42898	0.85395	15.5967	0.0801098	1.76375	4.08901	10.286	3.44602	4.51053	0.280188	1.67204	3.22549	6.18001	0.283406	1.34179	3.87615
RASSF6	8	1.65125e-13	0.000307157	1.43021e-13	0.000687238	0.0501979	-3.76744e-14	2.02432e-13	0.000673805	-2.75859e-14	0.00298339	1.62868e-13	0.00151013	0.0071977	0.000502392	7.09154e-17	0.000103919	0.00897959	0.00153422	0.00312767	0.00095337	0.000259314	0.00404874	2.69738e-15	-2.88181e-15	0.080428	7.34969e-13	0.000352252	4.42044e-05	0.00381379
RASSF7	8	0.00702976	0.0236146	3.99165e-13	0.0141529	0.0410937	0.0433109	0.0136463	0.0784402	2.89189	0.00361578	6.33847e-13	0.015181	0.00271663	0.0444946	0.00235777	0.00899792	0.00962258	0.0112712	0.00169159	0.0282428	0.0127059	0.0650962	1.05472e-14	0.00913758	0.0394725	0.00781527	0.00312829	0.00084547	0.00240068
RASSF8	8	0.019035	0.0198363	0.116128	0.00837079	0.00669269	0.107583	0.0330675	0.0285296	0.0120793	0.00518127	0.0670306	0.0449305	0.00273247	0.0282784	0.000594723	0.00250667	0.00572686	0.0100573	0.00716455	0.0341224	0.00898252	0.272194	0.0222463	0.00118777	0.0107311	0.0141455	0.0128424	0.00064185	0.00314735
RASSF9	8	0.0233215	-1.02807e-13	3.99165e-13	2.20833e-13	0.0297284	0.00204062	0.0359309	0.000661308	-1.45037e-13	0.00715512	0.0872664	0.011373	1.29145e-13	0.00412627	0.000637955	0.0100112	0.0757452	1.64627e-12	0.00812051	0.0122674	1.38644e-12	-5.04118e-12	0.00547084	0.00345938	0.0200153	2.84224e-12	9.86947e-14	0.001063	0.00967763
RAPGEF2	9	0.00585101	0.0612032	0.570404	0.0040146	0.0370642	0.00686177	0.00496143	0.00213377	0.00528965	0.00304802	0.0305122	0.00134691	0.00388843	0.0125421	0.000116879	0.00753674	0.00268725	0.0136509	0.000420975	0.0117792	0.00388987	0.00965663	0.00168878	0.00207621	0.0171854	0.00345454	0.00139217	0.000687678	0.00161673
RAPGEF3	9	3.77308e-05	-1.56645e-14	0.0128461	4.69524e-05	6.5337e-05	0.000856506	0.00726789	8.95048e-05	0.000575414	0.000623223	0.00052568	0.00109625	2.65996e-14	0.0157036	6.66353e-06	0.000306635	8.86957e-05	7.47053e-05	1.8405e-05	0.0250022	0.00139661	0.000433805	0.000699259	3.69664e-05	0.00110063	0.000200255	0.000568033	-7.96431e-15	0.0145143
RAPGEF4	9	0.0430457	0.000662109	0.550856	0.00401833	0.00291397	0.00423391	0.00686151	0.000749119	0.0286331	0.00282479	0.0128437	0.000180159	0.032447	0.107298	0.00175151	0.0127994	0.0630324	0.00296626	0.00146253	0.00841159	1.38644e-12	0.00359627	0.00031235	0.000562917	0.00154658	0.00510488	0.00476414	-4.00177e-14	0.000327852
RAPGEF5	9	0.0112869	0.00642218	0.382357	0.00911002	0.0263793	0.0160698	0.0166501	0.002524	0.0175198	0.012115	0.0472219	0.0225516	0.04994	0.138709	0.000724688	0.00398371	0.00842542	0.046491	0.00229122	0.0228744	0.00731459	0.0125082	0.00675096	0.0108269	0.0119636	0.00647127	0.00777051	0.00111542	0.00686771
RAPGEF6	9	0.0120559	0.0338716	0.0298797	0.0168772	0.0867125	0.00823178	0.00323194	0.0124878	0.0113522	0.0125795	0.0116326	0.00401815	0.00678523	0.0886129	0.00516207	0.0248148	0.0531255	0.0116581	0.00421515	0.0197268	0.014658	0.0313571	0.00432613	0.0091765	0.00410825	0.0101174	0.00122857	0.00809552	0.0213696
KRIT1	9	0.00241618	0.00143912	0.0671744	0.00201502	0.012624	0.00716422	0.00033275	0.00370823	0.0064653	0.00162127	0.0133572	0.00122963	0.011079	0.00847951	0.000233438	0.00143158	0.000248039	0.00260548	0.000466746	0.00470283	0.00198187	0.00214913	0.0014864	0.0013854	0.0108116	0.00806156	0.00153353	0.00061308	0.00135351
RASIP1	9	0.0213354	0.00257693	0.0470033	0.0144593	0.0780883	0.0634164	0.0159725	0.0120722	0.0894218	0.0128815	0.16187	0.0175756	0.085681	0.0263154	0.00206121	0.00725962	0.0130146	0.0952102	0.00748415	0.0405193	0.00985865	0.0314041	0.0129031	0.0297745	0.0098411	0.00678752	0.0167652	0.000540297	0.00724782
RADIL	9	0.00158559	0.00164471	4.05571e-13	0.000457158	0.00207325	0.00901134	0.00897638	0.00281191	-2.16226e-13	0.00338652	8.44156e-13	0.000824222	0.0126277	0.039663	1.9468e-15	2.55697e-12	-6.58109e-13	0.00357248	0.00185976	2.86391e-13	1.84822e-12	0.00186358	1.40615e-14	-1.49076e-14	-4.67901e-14	0.00521811	1.30382e-13	-5.3462e-14	5.53381e-13
APBB1IP	9	0.0580103	0.388492	0.25793	0.0122545	0.927073	0.112375	0.07835	0.041016	0.431225	0.0377032	0.106435	0.0051466	0.160553	0.566214	0.0176293	0.0270109	0.172811	0.0190215	0.00692498	0.0575248	0.0642591	0.291908	0.00434178	0.0808604	0.0279994	0.00764815	0.00250791	0.104533	0.0683853
RAPH1	9	0.208037	0.0380697	1.14699	0.0449445	0.289717	0.168711	0.0614167	0.0456091	0.0592319	0.0365431	0.20321	0.0695704	0.487529	0.821438	0.00398071	0.0545752	0.0259745	0.0922083	0.069116	0.11974	0.212368	0.19998	0.0200411	0.100587	0.5813	0.0667912	0.177497	0.00905975	0.0314417
MYO9A	10	0.00298358	0.00189256	0.07852	0.00165913	0.0635642	0.0182234	0.0110068	0.00562609	0.00387631	0.0417047	0.0573404	0.00196255	0.0803837	0.0131819	9.76554e-05	0.00628796	0.000144234	0.00723798	0.000847213	0.00723468	0.00170603	0.00803314	0.00147061	0.00065279	0.00377848	0.0151764	0.00140638	2.37616e-05	0.00370184
MYO9B	10	0.0142387	0.0278739	1.50547	0.0156848	0.068299	0.0321866	0.02061	0.0107671	0.0239739	0.0133671	0.0279296	0.00141591	0.020424	0.103942	0.00138454	0.00664281	0.00250694	0.0140191	0.00531032	0.0947764	0.00654486	0.0433832	0.00605729	0.0100297	0.0184757	0.0342493	0.00151116	0.00336542	0.0256052
MYO10	10	0.000113517	0.00939862	0.0696958	0.00468749	0.00892716	0.00071309	0.000186276	1.93888e-05	0.000931535	0.0248961	0.0818038	0.000795656	0.00139488	0.0102573	2.68809e-05	0.00260394	0.00241176	0.00214632	9.57587e-05	0.00203857	0.00016932	0.00300124	0.000651976	0.000232631	0.00422533	0.00292475	0.00322672	1.129e-05	0.000860894
RGS12	11	0.0062434	0.00272833	1.15215	0.00597029	0.0454604	0.0294879	0.00666571	0.0545837	0.00537018	0.00177789	0.0173695	0.00964688	0.00077607	0.0297978	0.00256663	0.00254762	0.0293202	0.0260215	0.000773329	0.000601579	0.00504735	0.00354733	0.0220977	0.000690708	0.0954171	0.00918846	0.00208977	0.00123575	0.00170582
RGS14	11	0.00662694	0.0459479	0.080867	0.00559775	0.149977	0.00818575	0.0102481	0.0174076	0.0157257	0.0150372	0.0214342	0.00498405	0.00256547	0.0592787	0.00510159	0.0180377	0.00197048	0.0113427	0.00153465	0.029324	0.0153977	0.0548913	7.52945e-15	0.0109173	0.0099773	0.00176616	0.00295994	0.0510833	0.0224381
GRB7	12	0.0133858	0.0037581	2.41501e-13	0.0217568	0.347512	0.00176868	0.00716906	0.160817	0.0162963	0.015478	1.26297e-12	0.0265727	0.0452373	0.038522	2.90919e-05	0.0171447	0.0087391	0.145453	0.010231	0.0435677	0.0149034	0.15526	0.00346229	0.00271297	0.0426997	0.00119709	0.000389056	0.0020647	0.0288103
GRB10	12	0.0223251	0.0233787	0.144769	0.00861449	0.15072	0.0622478	0.0103833	0.0334001	0.0307715	0.0114052	0.0709572	0.0233533	0.179147	0.139966	0.000612938	0.00694564	0.0586283	0.00441982	0.0191459	0.0429421	0.00325527	0.104836	0.0154373	0.0109492	0.0311295	0.0166294	0.0316599	0.000750813	0.0120226
GRB14	12	0.0999856	0.00558916	0.00550842	0.00104755	0.0248252	0.00327533	0.0030996	0.00450333	0.313876	-9.59589e-12	1.7483e-12	0.206838	1.21955	0.0343225	8.662e-15	4.99291e-12	-1.37429e-12	0.0188127	0.0050466	0.129202	3.83986e-12	-1.41339e-11	0.00193406	-3.063e-14	-9.55241e-14	0.376305	2.59021e-13	0.00098708	1.05978e-12

## Sheet: HRAS mut150
	Class	Adrenal gland	Appendix	Brain	Colon	Duodenum	Endometrium	Esophagus	Fallopian tube	Fat	Gallbladder	Heart	Kidney	Liver	Lung	Lymph node	Ovary	Pancreas	Placenta	Prostate	Rectum	Salivary gland	Small intestine	Smooth muscle	Spleen	Stomach	Testis	Thyroid	Tonsil	Urinary bladder
ARAF	1	11.6577	10.4092	31.6613	11.7586	66.066	19.6078	23.2314	10.4429	17.2281	36.8235	18.2023	7.45314	59.8253	35.3922	1.4091	6.99288	19.5713	14.2314	19.039	23.711	39.0896	21.6587	8.3287	6.86056	22.7333	23.8906	9.03829	9.65048	17.5094
BRAF	1	1.57385	0.369442	19.6214	1.23849	6.75624	1.5252	1.51636	1.28842	0.315205	1.20122	2.06654	0.852657	5.86364	3.74906	0.333816	0.875937	0.476336	0.361615	3.52716	1.82397	2.16678	3.0027	0.806905	1.91373	2.04284	7.57565	0.832788	0.229802	1.19973
RAF1	1	1.18029	5.07426	8.17109	2.35821	11.5991	3.78812	1.94993	2.02379	5.70018	0.875667	10.2899	1.54182	8.31142	4.04454	0.0761752	1.16974	2.20302	2.90385	1.54437	1.02294	1.20655	6.4262	1.28266	0.453825	1.93178	4.68321	1.66054	0.515144	0.102778
PIK3CA	2	0.0388748	0.00515455	0.937106	0.00331871	0.0720939	0.0510697	0.0154355	0.0117552	0.10213	0.00980539	0.0791745	0.0133262	0.142882	0.21734	0.000776993	0.00329412	0.00110765	0.0231861	0.0165558	0.0361736	0.0152843	0.0268913	0.0160206	0.00483475	0.0122838	0.0197911	0.0024491	0.00106262	0.0172842
PIK3CB	2	0.0206918	0.0170341	0.505437	0.0454712	0.374501	0.157292	0.062314	0.0321287	0.0309778	0.0170113	0.191877	0.0305228	0.0868522	0.0674548	0.0017334	0.0113149	0.0483805	0.11244	0.0239363	0.102138	0.389963	0.0893802	0.019251	0.00412188	0.0328464	0.00701123	0.0381528	0.00966731	0.0066292
PIK3CD	2	0.00518216	0.0555561	0.0644187	0.00540411	0.121635	0.0368527	0.0163632	0.0144699	0.0769625	0.0449892	0.0120873	0.0147038	0.0406207	0.0887957	0.0178944	0.0206344	0.00568877	0.0107275	0.00537565	0.0133199	0.0193129	0.052274	0.000801861	0.0311026	0.0116596	0.0256803	0.00112715	0.0214013	0.0437071
PIK3CG	2	0.0119886	0.0701716	0.049937	0.0178125	0.545036	0.017757	0.0592621	0.0159635	0.052913	0.0110539	0.474916	0.00151136	0.313431	0.13317	0.00543808	0.0132402	0.0123153	0.00148534	0.00127825	0.0245974	0.010958	0.191429	0.0368112	0.0193116	0.0579353	0.0242127	-4.7391e-14	0.0210399	0.0578077
PIK3C2B	2	0.0321503	0.0167536	0.0959922	0.0164695	0.269493	0.161657	0.211016	0.0181062	0.00722977	0.179637	0.0476264	0.02497	0.0342717	0.406255	0.0101478	0.00531805	0.00348601	0.029975	0.258191	0.0440318	0.35232	0.231787	0.00120325	0.00135919	1.98015	1.46362	0.0033472	0.00798182	0.128934
PIK3C2G	2	-4.47973e-13	-9.64447e-14	3.4251e-13	6.61882e-05	0.00631175	0.00591317	0.00853989	5.59745e-12	0.0010301	0.0136357	-8.32886e-13	0.000983555	0.0218665	0.000278001	3.58007e-05	0.000717926	2.69976e-13	9.48672e-13	0.00197867	1.05667e-13	0.0125751	0.00371458	-1.71423e-14	0.000523316	0.000788868	2.24489e-12	0.000677555	-7.76579e-13	0.00260417
PIK3C2A	2	0.012528	0.010022	0.161976	0.0136481	0.157817	0.0350499	0.0259894	0.00929957	0.0279426	0.00801063	0.0317564	0.00936802	0.0345242	0.0329552	0.00117227	0.0056905	0.0109593	0.0128568	0.00754125	0.0158438	0.00968071	0.0429158	0.00472691	0.00181783	0.0163955	0.0185938	0.0065013	0.000755399	0.0138922
RALGDS	3	2.05152	0.961873	15.0022	0.36873	4.46817	1.27869	1.63968	1.144	3.05155	1.27532	2.97285	0.140756	0.849871	3.87941	0.104609	0.905861	0.988864	0.676729	0.756946	0.822133	2.44331	2.28064	0.305582	0.335445	1.31376	0.246272	0.177368	0.078228	1.49811
RGL1	3	0.276453	0.00652527	0.00325759	0.166062	0.555095	0.00227495	0.00207384	0.00201985	0.765992	0.00516589	0.0735844	0.000783801	0.00225986	0.0321043	0.0150519	0.172273	0.000659069	0.00247741	0.00375513	0.316183	0.0515736	0.00228911	0.0901712	0.151286	0.19078	0.000448238	0.0462539	0.327763	0.00788474
RGL2	3	4.2206	3.48065	7.18234	2.04705	12.2812	5.38942	19.7248	3.0592	3.07616	3.64285	7.94529	1.7626	4.20159	7.7402	0.282706	2.33799	9.46568	7.33558	3.73678	7.121	4.80258	5.65893	16.8241	2.11444	5.55082	1.73471	2.57242	0.259268	26.9564
RGL3	3	0.0115442	-1.97233e-14	0.00593285	0.00313659	0.00933848	0.0066859	0.00384294	0.00122159	0.0254966	0.00411607	0.0049804	0.00223801	9.54727e-14	0.00517623	-4.38309e-18	3.89553e-13	0.00187498	0.00148621	0.00312242	0.00526946	-7.56794e-13	0.00247008	0.00038555	9.43394e-05	0.00299508	2.15906e-05	0.00732105	2.21748e-05	0.000251317
RGL4	3	-1.11997e-13	0.00892611	1.33713e-13	-1.25715e-14	3.14538e-12	2.03406e-12	-3.02986e-14	1.44401e-12	0.0175647	0.00122255	-2.08337e-13	8.07345e-16	9.54727e-14	1.73022e-12	0.000722718	3.89553e-13	6.86495e-14	2.37775e-13	-2.41886e-14	2.7072e-14	-7.56794e-13	0.00777705	-3.93511e-15	0.00189531	4.4104e-12	5.79989e-13	-1.97204e-15	0.00124271	0.00140913
MLLT4	4	0.383774	0.19459	4.0429	0.640782	4.47341	1.21718	0.435748	1.6423	0.740848	0.326742	2.49708	0.80389	5.44302	1.10934	0.0129467	0.43699	1.08043	1.7604	0.770363	1.29778	1.96602	2.57038	0.279335	0.245179	1.04028	0.674153	0.444944	0.0498961	0.30462
PLCE1	5	0.00703555	0.0880265	0.0153379	0.0157423	0.0982196	0.106912	0.0153206	0.0139448	0.379797	0.00232867	0.250225	0.013552	0.0197103	0.020391	-1.13981e-14	0.0659081	0.00165116	0.00322768	0.0065903	0.0567644	0.00514182	0.0274973	0.00882768	0.116314	0.0323381	0.00873262	0.000797435	-6.08701e-12	0.00171677
RIN1	6	0.0711058	0.0129819	1.77637	0.0780361	0.566688	0.140473	0.11618	0.872557	0.141793	0.105145	0.0198664	0.0377714	0.960008	0.191487	0.00471079	0.127815	2.77282e-12	0.0781588	0.0857509	0.162059	0.0171098	0.31564	0.081093	0.0148624	0.444404	0.0195397	0.00559735	0.00636345	0.0229303
RIN2	6	0.00404158	0.00818161	0.0259241	0.143329	0.0454698	0.0679745	0.0357777	0.013484	0.0244377	0.00701651	0.0648279	0.00484134	0.0662773	0.054455	0.00141577	0.0182409	0.019884	0.00992875	0.00147501	0.038624	0.0156314	0.129656	0.00169237	0.00941083	0.0203333	0.00360716	0.000674169	0.00465736	0.012783
RIN3	6	0.0276451	0.127962	0.46606	0.0220696	0.137174	0.0916427	0.120732	0.0101102	0.0480448	0.111747	0.0331147	0.012305	0.281576	0.0654018	0.00650023	0.0345405	0.068894	0.0283384	0.0229722	0.0846091	0.025985	0.0688372	0.0286568	0.0392816	0.0433492	0.0308939	0.029683	0.0186209	0.127113
SNX27	6	0.505295	0.234384	8.83439	0.292129	2.27542	0.968343	0.973986	0.406758	0.899965	0.430359	0.876346	0.649525	0.936322	1.3886	0.0158706	0.213865	0.174803	0.479452	0.242024	0.828331	0.631799	0.820574	0.204748	0.118961	0.630267	0.312001	0.177958	0.0259259	0.358102
TIAM1	7	0.004828	6.2697e-05	0.0567516	2.44482e-05	0.0063005	0.00318538	0.03759	0.00139329	0.00182654	0.000328012	0.000171869	0.00131204	0.0137516	0.000627553	0.000136257	0.000341794	0.000167444	0.000915567	0.00211132	0.00125565	0.000797134	0.00391551	0.000413854	0.000922302	1.87422e-05	0.00238076	0.000257	0.000223814	0.000330588
TIAM2	7	-9.27867e-13	-2.48724e-13	2.47959	0.00829688	0.0104911	0.0134258	-2.33524e-13	1.1084e-11	-9.05464e-14	0.000563276	0.00234055	1.77354e-14	6.60173e-13	1.35946e-11	-2.73364e-16	2.90006e-12	5.51558e-13	1.94772e-12	-1.82964e-13	2.11483e-13	-5.92856e-12	0.0061423	-3.93954e-14	9.24677e-05	0.0168942	0.00163736	-2.13139e-14	0.000551169	0.009324
ARHGAP20	7	0.00141381	0.00189031	0.0061105	0.00197489	0.00517915	0.014826	0.00364415	0.00184099	0.00755143	0.00198027	-2.08337e-13	8.07345e-16	9.54727e-14	0.00117621	-4.38354e-18	0.00169665	0.00555363	0.00041953	0.0010042	0.000886407	-7.56794e-13	0.00288093	0.00228434	0.000445253	4.4104e-12	0.00071078	-1.97204e-15	-1.9994e-13	0.00380938
ARAP1	7	0.268638	0.182099	0.532342	0.0965014	0.355737	0.396141	0.295308	0.158513	0.635085	0.20865	0.199442	0.0590773	0.230795	0.715422	0.0103882	0.155413	0.0958226	0.112965	0.0553213	0.219865	0.098018	0.283342	0.060298	0.119178	0.128715	0.0708088	0.0692004	0.0207002	0.219886
ARAP2	7	0.0157233	0.00182693	0.124072	0.00260914	0.015787	0.00291406	0.00298697	0.00428354	0.0242421	0.000943908	0.0021339	0.00014084	0.0101229	0.0134228	0.000168845	0.00190309	0.00242018	0.000862549	9.18287e-05	0.00299265	0.000282604	0.0113865	0.000172393	0.000447996	0.00322871	0.00306576	0.00115057	0.000126361	0.00212295
ARAP3	7	0.00486854	0.00154289	0.00456764	0.00581253	0.0117376	0.0264557	0.0306501	0.00735728	0.0130371	0.00471952	0.0461338	0.00202221	0.0160555	0.0173381	0.000251615	0.00415724	0.000437148	0.0158761	0.00287542	0.0128782	0.00306348	0.00540293	0.00451205	0.000946478	0.00159108	0.00563546	0.00409051	0.000548993	0.00327993
DGKQ	7	0.00901188	0.00391952	0.502383	0.00998656	0.0584241	0.0395009	0.0313033	0.00377787	0.00378535	0.0210014	0.0287153	0.0260305	0.00772346	0.0147926	0.000291797	0.00967447	0.00114455	0.0114382	0.00700033	0.0397612	0.00517545	0.0989359	0.0164539	0.00217569	0.0346212	0.0112651	0.00866944	0.00140395	0.00987663
RASSF1	8	0.0172299	0.0015731	0.00318828	0.00144625	0.0125269	0.00287529	0.0227235	9.68049e-05	0.00118236	0.0245256	0.0721504	0.0254096	0.0263633	0.00416232	2.51311e-05	0.000613781	0.0259915	0.000555004	0.00136772	0.00194879	0.0475166	0.00406855	0.00772436	0.0143079	0.0036875	0.00331672	9.61165e-05	6.98174e-05	0.034832
RASSF10	8	-4.47973e-13	-9.64447e-14	3.4251e-13	-7.62031e-14	1.2248e-11	7.87533e-12	-1.17627e-13	0.0127943	-4.17194e-14	-3.29895e-12	-8.32886e-13	5.52608e-15	3.57808e-13	0.0284043	-6.7349e-17	1.49364e-12	2.69976e-13	9.48672e-13	-9.31228e-14	1.05667e-13	0.0186987	-1.57874e-12	-1.71423e-14	-4.53204e-15	0.0193644	2.24489e-12	-8.88173e-15	-7.76579e-13	-1.32324e-14
RASSF2	8	0.0352454	0.0628483	0.986639	0.00967071	0.192499	0.151396	0.0433617	0.0209939	0.0315425	0.018172	0.0635541	0.000130643	0.0145564	0.198152	0.00928593	0.00416522	6.86495e-14	0.0207356	0.0327208	0.0160076	0.0152656	0.034764	0.0385491	0.0269724	0.0242247	0.0667759	0.00127827	0.0368079	0.0402537
RASSF3	8	0.00374468	0.00281184	0.0190288	0.000139808	0.0180899	0.0543667	0.00731254	0.00116748	0.000711997	0.0286189	0.0196536	0.000238721	0.0405407	0.00234353	9.80466e-05	0.000379274	0.000505068	0.0570391	0.000704104	0.0252495	0.00382254	0.00147887	0.0231838	0.000293913	0.0760613	0.0240295	0.00235926	0.00617984	0.0021124
RASSF4	8	0.000516993	0.00384559	0.0248258	0.0106014	0.0387788	0.00539947	0.0108361	0.00209937	0.0567715	0.0200422	0.00265727	0.00160496	0.000482472	0.00232552	0.000888458	0.00324987	0.00172232	0.000372534	0.00107913	0.00369576	0.0280992	0.00705571	8.37555e-05	0.00395662	0.00611627	0.00950366	0.00111936	0.000440861	0.00765162
RASSF5	8	2.86023	1.59065	0.220569	1.26807	8.21647	1.4543	2.41234	1.04045	4.20519	1.95623	0.237829	0.202163	0.490098	7.62935	0.900404	16.1623	0.0920077	1.80468	4.5067	10.4405	3.71793	4.66907	0.304496	1.74116	3.33385	6.25422	0.316591	1.49694	4.10098
RASSF6	8	-1.11997e-13	0.0003132	1.33713e-13	0.000720136	0.055353	2.03406e-12	-3.02986e-14	0.000715393	-1.0024e-14	0.00298784	-2.08337e-13	0.00164896	0.00820318	0.000521565	-4.37802e-18	0.000108332	0.0105016	0.00157736	0.00348603	0.000972659	0.000287559	0.00424957	-3.93511e-15	-1.16556e-15	0.0840125	5.79989e-13	0.000400154	4.98832e-05	0.00408893
RASSF7	8	0.00784967	0.0240773	3.4251e-13	0.0148274	0.0452608	0.0478746	0.0151238	0.0832596	3.23038	0.00362118	-8.32886e-13	0.0165713	0.00309408	0.0461817	0.0024902	0.00937895	0.01125	0.0115871	0.00188504	0.0288111	0.0140817	0.0683046	-1.71423e-14	0.00954536	0.0412227	0.00792405	0.00355263	0.000953897	0.00257321
RASSF8	8	0.0212551	0.020225	0.129078	0.00876975	0.00737136	0.118919	0.0366478	0.0302825	0.0134931	0.00518899	0.0747157	0.0490455	0.00311212	0.0293506	0.000628128	0.00261281	0.00669539	0.0103392	0.00798387	0.034809	0.00995512	0.28561	0.0244921	0.00124078	0.0112069	0.0143424	0.0145844	0.000724165	0.00337355
RASSF9	8	0.0260416	-9.64447e-14	3.4251e-13	-7.62031e-14	0.032743	0.00225564	0.0398213	0.000701938	-4.17194e-14	0.00716579	0.0972716	0.0124146	3.57808e-13	0.00428272	0.000673788	0.0104351	0.0885552	9.48672e-13	0.00904915	0.0125143	-2.95691e-12	-1.57874e-12	0.00602314	0.00361376	0.0209027	2.24489e-12	-8.88173e-15	0.00119932	0.0103731
RAPGEF2	9	0.00653567	0.062407	0.63615	0.00420672	0.0408675	0.00759011	0.0055008	0.00226543	0.00591151	0.00305257	0.0340356	0.0014707	0.00443144	0.0130206	0.000123447	0.00785669	0.00314266	0.0140346	0.000469202	0.0120174	0.00431341	0.0101354	0.00185969	0.00216897	0.0179511	0.00350274	0.00158146	0.000776014	0.00173333
RAPGEF3	9	4.2148e-05	-1.5096e-14	0.0143341	4.92007e-05	7.20533e-05	0.000947518	0.00805848	9.50309e-05	0.000643105	0.000624154	0.000586448	0.00119706	7.46586e-14	0.0163032	7.03802e-06	0.000319658	0.000103732	7.68065e-05	2.05141e-05	0.0255082	0.0015488	0.000455334	0.000770049	3.86183e-05	0.0011497	0.00020305	0.000645294	-1.55997e-13	0.0155617
RAPGEF4	9	0.0480663	0.000675083	0.612285	0.00420986	0.00320946	0.00468003	0.00760443	0.000795145	0.0319845	0.002829	0.0143162	0.00019666	0.0369553	0.111367	0.00184989	0.0133414	0.0736924	0.0030494	0.00162978	0.00858085	-2.95691e-12	0.00377351	0.000343882	0.000588039	0.00161515	0.00517594	0.00541038	-7.76579e-13	0.000351414
RAPGEF5	9	0.0126083	0.00654857	0.426648	0.00954626	0.029091	0.0177773	0.0184613	0.00267984	0.0195808	0.0121331	0.0526807	0.0246254	0.0569192	0.144005	0.000765415	0.00415289	0.00985373	0.0477987	0.00255378	0.0233374	0.00811168	0.013129	0.0074344	0.0113107	0.0124969	0.00656159	0.00882742	0.00125874	0.00736332
RAPGEF6	9	0.0134555	0.0345317	0.0330632	0.0176769	0.0953594	0.00909016	0.00357986	0.0132504	0.0126726	0.0125982	0.0129527	0.00438432	0.00772121	0.0919438	0.00545182	0.0258618	0.0620835	0.0119834	0.00469595	0.0201209	0.0162326	0.0328893	0.00476133	0.00958532	0.00428917	0.0102578	0.00139465	0.00913131	0.0228976
KRIT1	9	0.0026989	0.00146743	0.074917	0.00211145	0.0139193	0.00792466	0.000368925	0.00393703	0.00722538	0.00162369	0.0148997	0.00134264	0.0126262	0.00880298	0.000246556	0.00149236	0.000290075	0.00267873	0.000520217	0.00479794	0.00219767	0.00225569	0.00163682	0.0014473	0.0112932	0.00817404	0.00174204	0.000691833	0.00145113
RASIP1	9	0.0238331	0.00262765	0.052448	0.0151517	0.0861154	0.070155	0.0177099	0.0128176	0.0999413	0.0129008	0.180582	0.0191918	0.0976551	0.0273202	0.00217705	0.00756792	0.0152209	0.0978881	0.00834177	0.0413394	0.010933	0.0329627	0.0142093	0.0311051	0.0102799	0.00688226	0.0190455	0.000609717	0.00777085
RADIL	9	0.00177023	0.00167688	3.06205e-13	0.000478904	0.00228231	0.00995756	0.00994641	0.00298432	-5.7206e-14	0.00339157	-1.12304e-12	0.000899583	0.014378	0.0411625	-1.20142e-16	1.97397e-12	3.62067e-13	0.00367245	0.00207225	1.40929e-13	-3.94581e-12	0.00195516	-2.39725e-14	-6.03022e-15	2.2948e-11	0.00529066	-1.25989e-14	-1.03324e-12	-1.75684e-14
APBB1IP	9	0.0647762	0.396104	0.286693	0.0128386	1.02108	0.124215	0.0868332	0.0435361	0.481698	0.0377594	0.118637	0.00561796	0.182861	0.587682	0.0186196	0.0281547	0.202037	0.0195546	0.0077169	0.0586823	0.0712168	0.306295	0.00478009	0.0844689	0.0292409	0.00775461	0.0028481	0.117939	0.0733001
RAPH1	9	0.232188	0.0388116	1.26919	0.0470742	0.318608	0.186304	0.0680281	0.0483943	0.0661214	0.0365974	0.226272	0.0759103	0.554781	0.852315	0.00420415	0.056878	0.0303543	0.0947811	0.0769997	0.122132	0.23518	0.209752	0.0220572	0.105069	0.606899	0.0677178	0.201492	0.0102189	0.0336899
MYO9A	10	0.00333103	0.00192958	0.0871421	0.00173806	0.0699737	0.0201369	0.0121962	0.00597105	0.00432906	0.0417668	0.0638921	0.00214199	0.0915255	0.0136803	0.000103139	0.00655391	0.000168603	0.00744053	0.000944015	0.0073799	0.00189026	0.00842792	0.0016189	0.000681905	0.00394564	0.0153874	0.00159693	2.68066e-05	0.00396743
MYO9B	10	0.0159056	0.0284225	1.67986	0.0164358	0.0753197	0.0356068	0.022852	0.0114319	0.0267942	0.0133871	0.0311582	0.00154612	0.0232783	0.107911	0.00146235	0.00692492	0.00293192	0.0144134	0.00591884	0.0966947	0.00725808	0.0455363	0.00667051	0.0104779	0.0192995	0.0347273	0.0017167	0.00379783	0.027453
MYO10	10	0.000126756	0.00958278	0.0774679	0.0049109	0.00983241	0.000788227	0.000206444	2.05801e-05	0.00104057	0.0249332	0.0911827	0.000868528	0.00158869	0.0106462	2.83908e-05	0.00271421	0.00281964	0.00220647	0.000106709	0.00207959	0.000187654	0.00314916	0.000717794	0.000243012	0.00441268	0.00296546	0.00366441	1.27379e-05	0.000922765
RGS12	11	0.00696821	0.0027815	1.27491	0.0062532	0.0499937	0.0325628	0.00738326	0.057917	0.00599481	0.00178053	0.0193407	0.010526	0.000883125	0.0309179	0.00271069	0.00265511	0.0342641	0.0267476	0.000861538	0.000613596	0.00558954	0.00372067	0.0243207	0.000721479	0.099619	0.00931593	0.00237227	0.00139386	0.00182779
RGS14	11	0.0074009	0.0468496	0.0900067	0.005865	0.165259	0.00905087	0.0113595	0.018479	0.0175697	0.0150596	0.0238989	0.00544118	0.00292266	0.0615319	0.0053882	0.0188023	0.00230401	0.011661	0.00171027	0.0299152	0.0170688	0.0576033	-1.1743e-14	0.0114047	0.0104206	0.00179077	0.00336183	0.0576389	0.0240531
GRB7	12	0.0149398	0.00383134	1.22433e-14	0.0227878	0.382166	0.00195311	0.0079408	0.170638	0.0181918	0.015501	-1.72213e-12	0.0289942	0.0514775	0.03997	3.07248e-05	0.0178681	0.0102127	0.149511	0.011398	0.044438	0.0165043	0.162846	0.00381059	0.00283384	0.0445801	0.0012137	0.000441651	0.00232887	0.0308703
GRB10	12	0.0249168	0.0238343	0.160194	0.00902269	0.16575	0.0687388	0.011501	0.0354397	0.0343507	0.0114221	0.0790099	0.0254814	0.203859	0.145227	0.000647342	0.0072387	0.0685141	0.00454314	0.0213297	0.0437999	0.00360495	0.109958	0.0169902	0.011437	0.0325004	0.0168601	0.0359398	0.000846876	0.0128823
GRB14	12	0.111551	0.00569763	0.00607567	0.00109696	0.0272692	0.00361414	0.00343178	0.00477704	0.350208	-9.08491e-12	-2.45091e-12	0.225614	1.38685	0.0356041	-5.33162e-16	3.90462e-12	7.84402e-13	0.0193358	0.0056211	0.131769	-8.25006e-12	-4.35794e-12	0.00212809	-1.23482e-14	4.75608e-11	0.381511	-3.39388e-14	0.00111314	-3.56726e-14

## Sheet: KRAS mut50
	Class	Adrenal gland	Appendix	Brain	Colon	Duodenum	Endometrium	Esophagus	Fallopian tube	Fat	Gallbladder	Heart	Kidney	Liver	Lung	Lymph node	Ovary	Pancreas	Placenta	Prostate	Rectum	Salivary gland	Small intestine	Smooth muscle	Spleen	Stomach	Testis	Thyroid	Tonsil	Urinary bladder
ARAF	1	12.5177	15.5273	32.2465	16.0374	74.5297	21.7604	27.1413	13.7379	18.5498	71.1969	19.8775	8.82632	63.57	47.3323	2.20776	10.6638	10.4331	20.881	21.2638	33.6746	44.8285	28.3843	9.90974	11.4935	31.3077	41.403	8.44131	9.02186	24.0263
BRAF	1	1.6616	0.491356	19.8388	1.54571	7.29677	1.63675	1.69882	1.56661	0.332681	1.99091	2.19429	0.967151	6.12458	4.56082	0.50479	1.20693	0.277667	0.479839	3.86363	2.3199	2.38467	3.60632	0.924849	2.95036	2.55209	11.4671	0.788048	0.217073	1.5106
RAF1	1	1.27231	7.79112	8.34105	3.28875	13.2505	4.24189	2.30146	2.71554	6.16735	1.75458	11.3209	1.84467	8.86949	5.54897	0.120131	1.82638	1.15349	4.36519	1.73186	1.49578	1.3984	8.62094	1.53891	0.773432	2.72852	8.37917	1.5465	0.480574	0.144032
PIK3CA	2	0.0438872	0.0123703	1.08739	0.00648197	0.117391	0.0677258	0.0209381	0.0212869	0.118055	0.0304189	0.0998192	0.0181655	0.162254	0.498211	0.00128976	0.00686189	0.000493265	0.0482769	0.0193112	0.0908964	0.0210243	0.0568434	0.0210514	0.00968306	0.0267281	0.0531711	0.00221675	0.00097238	0.0325213
PIK3CB	2	0.0233458	0.0405734	0.582333	0.0883233	0.603499	0.207889	0.0843543	0.057895	0.0357732	0.0524607	0.24127	0.0415317	0.0985313	0.152922	0.00287602	0.0234786	0.0215805	0.232998	0.0279081	0.25387	0.534822	0.187151	0.0252683	0.00824124	0.0709018	0.0187291	0.0345442	0.00884808	0.0124174
PIK3CD	2	0.00584916	0.132992	0.0745666	0.0105356	0.197365	0.0488166	0.0221811	0.0261596	0.0889338	0.139291	0.0152255	0.0200313	0.0461128	0.202789	0.0296991	0.0429273	0.00253475	0.0223004	0.00626942	0.0333476	0.0265394	0.110146	0.00105327	0.0622568	0.025302	0.0688612	0.00102033	0.0195851	0.0821141
PIK3CG	2	0.0135147	0.165369	0.0570086	0.0343291	0.865866	0.0233579	0.0799882	0.028566	0.061019	0.0338004	0.594951	0.00205115	0.355086	0.29725	0.00901675	0.0273218	0.00550639	0.003057	0.00148944	0.0602098	0.0149655	0.395534	0.0482414	0.0385165	0.123658	0.0641537	1.69539e-13	0.0192625	0.107593
PIK3C2B	2	0.0362956	0.0402068	0.111387	0.0321676	0.438817	0.21438	0.28624	0.0327875	0.00835707	0.557282	0.0600449	0.0340378	0.0389181	0.931262	0.0168448	0.0110779	0.00155241	0.0624122	0.301161	0.110642	0.484633	0.489957	0.00158109	0.0027222	4.30858	3.93219	0.00302964	0.00730397	0.242597
PIK3C2G	2	-1.12294e-13	-1.59673e-12	3.07676e-13	0.000129276	0.0102775	0.00784171	0.0115842	-3.57555e-13	0.00119072	0.0423015	-5.19625e-13	0.00134073	0.0248311	0.000637263	5.94271e-05	0.00149549	3.63689e-15	1.96159e-12	0.00230797	-3.41775e-13	0.0172976	0.00785195	5.62085e-14	0.0010481	0.00171648	7.79144e-13	0.000613273	-4.33139e-13	0.00489991
PIK3C2A	2	0.0141496	0.0241889	0.189042	0.0267683	0.259046	0.0466005	0.0353088	0.0169027	0.0323233	0.0249623	0.0401172	0.0127874	0.0392336	0.0761849	0.00194657	0.0118883	0.00487444	0.0268664	0.00879912	0.0401433	0.0133462	0.0913734	0.00621634	0.00364541	0.035891	0.0501698	0.00588308	0.000691145	0.0262276
RALGDS	3	2.30405	2.16715	16.6202	0.687443	6.71819	1.64937	2.18549	1.98758	3.49811	3.75906	3.66725	0.188905	0.957156	8.12953	0.172933	1.82498	0.446829	1.35262	0.879621	1.88973	3.27835	4.46272	0.397716	0.66179	2.67562	0.629971	0.160993	0.0717102	2.71328
RGL1	3	0.311753	0.0154442	0.00373231	0.32106	0.886904	0.00299825	0.00280247	0.00362466	0.883836	0.0158508	0.0923217	0.00106486	0.00256164	0.0721105	0.0249639	0.356296	0.000294397	0.00511291	0.00437663	0.778755	0.0705548	0.00475524	0.118246	0.302039	0.409062	0.00119159	0.0418906	0.300038	0.0147133
RGL2	3	4.56491	5.48274	7.34787	2.91155	14.1957	6.08425	23.4892	4.17731	3.34242	7.52653	8.80032	2.12759	4.50061	10.8689	0.448166	3.72529	4.88376	11.2624	4.20462	10.6902	5.61894	7.75436	20.3279	3.6549	8.01973	3.19049	2.39012	0.24145	38.4795
RGL3	3	0.0130386	-4.12275e-13	0.0069242	0.00615185	0.0153285	0.00888923	0.00522097	0.00222033	0.0294938	0.0128263	0.00629163	0.00305489	2.91733e-13	0.0119663	-4.44471e-17	8.18741e-14	0.000833951	0.00310568	0.00364323	0.0133512	8.3048e-14	0.00525913	0.000507036	0.000189185	0.00655646	5.82559e-05	0.00662488	2.02886e-05	0.000474469
RGL4	3	-2.81598e-14	0.0215438	1.2248e-13	-3.428e-13	1.6978e-12	1.85696e-14	3.24565e-14	-9.39019e-14	0.0203184	0.00380965	-1.29975e-13	-4.19927e-14	2.91733e-13	1.10818e-12	0.00120008	8.18741e-14	9.35208e-16	5.12567e-13	3.11951e-14	-8.63355e-14	8.3048e-14	0.0165584	1.40641e-14	0.00380077	-1.29088e-13	1.98877e-13	1.52575e-14	0.001137	0.00266035
MLLT4	4	0.432664	0.459073	4.6195	1.23592	7.11673	1.60186	0.588319	2.9409	0.854463	0.99997	3.12939	1.09129	6.16727	2.48002	0.0214681	0.902261	0.482966	3.6256	0.897697	3.18163	2.68616	5.31807	0.36613	0.489127	2.22293	1.7877	0.403027	0.0456795	0.567332
PLCE1	5	0.00789214	0.195576	0.0168697	0.0290469	0.145395	0.137088	0.0203393	0.0240054	0.434555	0.00678391	0.307224	0.018123	0.0221574	0.0419307	-1.37637e-13	0.131766	0.000748687	0.00639187	0.00765157	0.128016	0.00686139	0.0529318	0.0114636	0.228655	0.0649191	0.0220899	0.000724299	2.62668e-12	0.00308268
RIN1	6	0.079799	0.0289943	1.95889	0.144548	0.84372	0.180522	0.154469	1.50727	0.162352	0.307663	0.0244347	0.0505794	1.07995	0.396543	0.00778275	0.25627	1.05378e-13	0.155319	0.0995932	0.368084	0.0228787	0.611324	0.105396	0.0292565	0.896958	0.0496356	0.00508272	0.00583477	0.0413075
RIN2	6	0.00456294	0.0196485	0.0301021	0.280087	0.0741103	0.0901721	0.0485411	0.0244285	0.0282507	0.0217789	0.0817515	0.00660055	0.0752696	0.124955	0.0023502	0.0380105	0.00885353	0.0206822	0.00172056	0.0971512	0.0215075	0.274309	0.00222403	0.018851	0.0442754	0.00969614	0.000610191	0.00426176	0.024062
RIN3	6	0.0311909	0.304792	0.536966	0.042868	0.221053	0.121122	0.163434	0.0182184	0.0554821	0.344611	0.0416392	0.0167431	0.31944	0.148267	0.010785	0.0716721	0.0307308	0.0587227	0.026784	0.210301	0.0356376	0.144136	0.0376141	0.0785392	0.093573	0.0825266	0.0268755	0.0170429	0.2381
SNX27	6	0.570446	0.562494	10.2512	0.570576	3.70508	1.28416	1.3212	0.736576	1.04029	1.33508	1.10485	0.885398	1.06326	3.18309	0.0263442	0.445497	0.077844	0.998289	0.282304	2.08142	0.869069	1.73455	0.269042	0.238256	1.37139	0.838227	0.161075	0.0237241	0.673791
TIAM1	7	0.00545296	0.000151324	0.0662345	4.79508e-05	0.0103419	0.00423511	0.0510693	0.00253241	0.0021129	0.00102213	0.000217119	0.00179094	0.0156275	0.00145076	0.000226256	0.000714057	7.44755e-05	0.00191323	0.00246348	0.00318141	0.00109896	0.00833664	0.000544257	0.00184955	4.10282e-05	0.00642377	0.000232562	0.000204777	0.000624128
TIAM2	7	-2.31666e-13	-3.15676e-12	2.85683	0.0161159	0.0169062	0.0177445	2.57367e-13	-6.8795e-13	3.68167e-12	0.00173707	0.00294306	-2.3073e-13	2.03046e-12	7.92292e-12	-2.80109e-15	6.23796e-13	7.25098e-15	3.80111e-12	2.42063e-13	-6.89895e-13	6.41965e-13	0.0128612	1.15814e-13	0.000184879	0.0364676	0.00437387	1.08961e-13	0.000504461	0.0174652
ARHGAP20	7	0.00159683	0.0045624	0.00713154	0.00387339	0.00850123	0.0197119	0.00495089	0.00334613	0.00873529	0.00617082	-1.29975e-13	-4.19927e-14	2.91733e-13	0.00271913	-4.44576e-17	0.00354455	0.00247013	0.000876675	0.0011717	0.00224588	8.3048e-14	0.00613387	0.00300412	0.000892894	-1.29088e-13	0.00191783	1.52575e-14	-1.14603e-13	0.00719185
ARAP1	7	0.303214	0.435916	0.616202	0.188134	0.577216	0.524745	0.400305	0.28657	0.733871	0.646001	0.251223	0.0804822	0.262	1.63386	0.0172411	0.323318	0.0426957	0.234833	0.0645191	0.550454	0.134694	0.597028	0.0792034	0.238554	0.279319	0.189873	0.0626418	0.0189435	0.413108
ARAP2	7	0.0177559	0.00440118	0.144522	0.00511035	0.0258444	0.00387112	0.00405599	0.00777616	0.0280359	0.00293704	0.00269392	0.000192161	0.011501	0.0309439	0.000280338	0.00397203	0.00107688	0.0018003	0.000107134	0.00756175	0.000389321	0.0241858	0.000226652	0.000898018	0.00705384	0.00826035	0.00104125	0.000115619	0.00400353
ARAP3	7	0.00549298	0.00367501	0.00526255	0.0112903	0.0189149	0.0349659	0.0414909	0.0132576	0.0150552	0.0145544	0.0580097	0.00275158	0.0182145	0.039306	0.000417474	0.00862633	0.000194994	0.0328984	0.00335254	0.0320096	0.00420146	0.011313	0.00592239	0.00189238	0.00343449	0.015054	0.00370362	0.00050247	0.00614376
DGKQ	7	0.0101738	0.0094064	0.582951	0.0195053	0.0951324	0.0523839	0.0424624	0.00684115	0.00437558	0.0651518	0.0362028	0.0354834	0.00877057	0.0339092	0.000484366	0.0201526	0.000509696	0.023816	0.00816538	0.0999114	0.00711908	0.209133	0.0216207	0.00435749	0.0753315	0.0302649	0.00784694	0.00128472	0.0185835
RASSF1	8	0.0194602	0.0037968	0.00372103	0.00283656	0.0205621	0.00382283	0.0308718	0.00017595	0.00136773	0.0764255	0.0911461	0.0346842	0.0299595	0.00962233	4.17305e-05	0.00128228	0.0115605	0.00115977	0.00159585	0.00493764	0.0655082	0.00866248	0.0101583	0.0286925	0.00807224	0.00894919	8.69767e-05	6.38788e-05	0.0657605
RASSF10	8	-1.12294e-13	-1.59673e-12	3.07676e-13	-1.32882e-12	6.50144e-12	7.31396e-14	1.27457e-13	0.0231684	1.82257e-12	4.94813e-12	-5.19625e-13	-1.4523e-13	1.09648e-12	0.0651114	-6.85845e-16	3.16316e-13	3.63689e-15	1.96159e-12	1.21296e-13	-3.41775e-13	0.0257209	5.63055e-13	5.62085e-14	8.80542e-13	0.0421346	7.79144e-13	5.75041e-14	-4.33139e-13	1.28617e-12
RASSF2	8	0.0398077	0.151689	1.1515	0.0189674	0.315974	0.201289	0.0589107	0.0381579	0.0364875	0.0566267	0.0802866	0.000178328	0.016542	0.458082	0.0154194	0.00870173	9.35208e-16	0.0433305	0.0381786	0.0405584	0.0210458	0.0740171	0.0506958	0.0540894	0.0530298	0.180175	0.00115671	0.033677	0.0759964
RASSF3	8	0.00422941	0.00678659	0.0222085	0.000274208	0.0296933	0.0722832	0.00993472	0.00212198	0.000823619	0.0891808	0.024828	0.000325855	0.0460708	0.0054177	0.000162807	0.000792357	0.000224643	0.119192	0.000821548	0.0639743	0.0052699	0.00314871	0.030489	0.000589402	0.166504	0.0648365	0.00213492	0.00565418	0.00398807
RASSF4	8	0.000583915	0.00928161	0.0289741	0.0207927	0.0636529	0.00717886	0.0147217	0.00381577	0.0656718	0.0624545	0.00335687	0.00219079	0.000548286	0.00537607	0.00147529	0.00678945	0.000766052	0.000778471	0.00125912	0.00936391	0.0387386	0.0150225	0.000110147	0.00793444	0.013389	0.0256428	0.00101292	0.000403361	0.0144457
RASSF5	8	3.15626	2.9763	0.23061	2.05693	10.4776	1.74217	3.04123	1.59697	4.69477	4.86983	0.276527	0.257818	0.538137	12.7373	1.46417	29.1346	0.0439422	3.168	5.16496	18.9573	4.64138	7.47994	0.383193	3.24717	5.6454	13.6436	0.290322	1.38136	6.5947
RASSF6	8	-2.81598e-14	0.000755932	1.2248e-13	0.00141242	0.0908583	1.85696e-14	3.24565e-14	0.00130028	4.57215e-13	0.00931057	-1.29975e-13	0.00225083	0.00932217	0.00120574	-4.44576e-17	0.00022632	0.00467088	0.00329615	0.00406749	0.00246441	0.000396441	0.0090479	1.40641e-14	2.23793e-13	0.18391	1.98877e-13	0.000362103	4.56402e-05	0.00771963
RASSF7	8	0.00886178	0.0577829	3.07676e-13	0.0289603	0.0736985	0.0634886	0.0205152	0.15077	3.73408	0.0112338	-5.19625e-13	0.0225892	0.00351357	0.105863	0.00413359	0.019537	0.00500989	0.024126	0.00219876	0.0723962	0.0193701	0.144384	5.62085e-14	0.0191175	0.0896957	0.0212889	0.00321558	0.000872888	0.00484167
RASSF8	8	0.0239956	0.0485376	0.149779	0.0171287	0.0120028	0.157704	0.0497122	0.0548369	0.015597	0.0160976	0.0941977	0.0668563	0.00353405	0.0672806	0.00104266	0.00544268	0.00298163	0.0215277	0.00931261	0.0874675	0.0136937	0.603728	0.032183	0.00248504	0.0243849	0.0385326	0.0132007	0.000662665	0.00634755
RASSF9	8	0.0293993	-1.59673e-12	3.07676e-13	-1.32882e-12	0.0533156	0.0029913	0.054017	0.0012711	1.82257e-12	0.0222301	0.122635	0.0169229	1.09648e-12	0.0098173	0.00111845	0.021737	0.0394359	1.96159e-12	0.0105552	0.0314457	3.22619e-13	5.63055e-13	0.00791449	0.00723766	0.0454819	7.79144e-13	5.75041e-14	0.00109747	0.0195177
RAPGEF2	9	0.00738147	0.15057	0.742169	0.00824856	0.067047	0.0100898	0.00747259	0.00411663	0.00683796	0.0095096	0.042991	0.00200734	0.0050357	0.0300845	0.000204981	0.0164108	0.0013979	0.029321	0.000547454	0.0304324	0.00594579	0.0215698	0.00244554	0.00434922	0.0392813	0.00944853	0.0014311	0.000710013	0.00327172
RAPGEF3	9	4.76055e-05	-3.21725e-13	0.016737	9.65291e-05	0.000118344	0.00126002	0.0109494	0.000172775	0.000743968	0.00194562	0.000740961	0.00163416	2.28082e-13	0.0377138	1.1687e-05	0.000667958	4.61333e-05	0.000160544	2.39364e-05	0.0646709	0.00213561	0.000970003	0.00101275	7.74512e-05	0.00251796	0.000548048	0.000583922	-8.95884e-14	0.0293871
RAPGEF4	9	0.0542639	0.00162012	0.710478	0.00822252	0.00522598	0.0062064	0.0103153	0.00143989	0.0369717	0.00877629	0.0180491	0.000268076	0.0419656	0.255286	0.0030707	0.0277912	0.0328171	0.00634928	0.00190103	0.0215618	3.22619e-13	0.00797653	0.000451867	0.00117773	0.00351437	0.0139058	0.00489708	-4.33139e-13	0.000661208
RAPGEF5	9	0.0142409	0.0158123	0.498166	0.0187292	0.0477805	0.0236405	0.0250843	0.00487218	0.0226518	0.0378213	0.0665606	0.0336172	0.0646872	0.333122	0.00127101	0.00867791	0.00438231	0.0999105	0.00297982	0.0591673	0.011185	0.0279688	0.00977756	0.0226843	0.0273695	0.0177103	0.00798786	0.00115166	0.013905
RAPGEF6	9	0.0151813	0.0822509	0.0380934	0.0343357	0.153669	0.0120142	0.00484604	0.0238768	0.0146343	0.0388512	0.0162871	0.00596564	0.00875949	0.208439	0.00904554	0.0536636	0.0276929	0.0248319	0.00547515	0.0500117	0.0222624	0.0688661	0.0062496	0.0191648	0.00925853	0.0274016	0.00126274	0.0083575	0.0428904
KRIT1	9	0.00304818	0.00354048	0.0874025	0.00414014	0.022836	0.0105345	0.000501168	0.00715417	0.00835774	0.00505825	0.01882	0.00183255	0.0143478	0.0203396	0.0004094	0.00311718	0.000129029	0.00559637	0.000606977	0.0121501	0.00302936	0.00480047	0.00215247	0.00290213	0.0247124	0.0220492	0.00157641	0.000632992	0.00273906
RASIP1	9	0.0269191	0.00634478	0.0612398	0.0297267	0.14144	0.0932929	0.0240634	0.0233035	0.115616	0.0402145	0.22816	0.0261996	0.110982	0.0631989	0.00361511	0.015814	0.00676931	0.204609	0.00973341	0.104808	0.0150752	0.0702207	0.0186878	0.062383	0.0225139	0.0185758	0.0172341	0.000557848	0.0146746
RADIL	9	0.00199808	0.00401418	2.64801e-13	0.000933647	0.00370326	0.0131902	0.0134829	0.00539525	2.443e-12	0.0105006	-7.00309e-13	0.00122552	0.016322	0.0940056	-1.22715e-15	4.19847e-13	4.84349e-15	0.00763432	0.00241679	-4.58304e-13	4.29396e-13	0.0041197	7.57273e-14	1.1787e-12	-6.25148e-13	0.0141868	7.53894e-14	-5.68626e-13	1.72151e-12
APBB1IP	9	0.0731283	0.950606	0.33267	0.0250758	1.66263	0.164728	0.117788	0.0788371	0.556807	0.117139	0.149572	0.00765811	0.207653	1.34715	0.0309074	0.0586482	0.0899719	0.0407154	0.00900121	0.147456	0.0979621	0.647453	0.00628111	0.169175	0.0636248	0.0208337	0.00257789	0.107923	0.137919
RAPH1	9	0.261969	0.0924451	1.46229	0.0914369	0.513429	0.246233	0.0920895	0.0872051	0.0763569	0.112861	0.284519	0.103289	0.629382	1.93222	0.00697543	0.118023	0.0135398	0.196405	0.0897764	0.303567	0.322542	0.439194	0.0289518	0.210073	1.31004	0.180894	0.182435	0.00935293	0.0631058
MYO9A	10	0.00375977	0.0046191	0.10087	0.00338843	0.113539	0.0266742	0.0165326	0.0107949	0.00500244	0.129314	0.0804805	0.00291808	0.1039	0.0312426	0.000171179	0.0136346	7.51243e-05	0.0154674	0.00110097	0.0184763	0.00259755	0.0177584	0.00212648	0.00136495	0.00856227	0.041261	0.00144558	2.45317e-05	0.00745375
MYO9B	10	0.0179652	0.0686295	1.96145	0.0322462	0.123709	0.0473502	0.0310501	0.0207842	0.0309966	0.0417303	0.0393675	0.00211067	0.0264551	0.249627	0.00242831	0.0144704	0.00130393	0.0301274	0.00690626	0.24515	0.010008	0.0970064	0.0087729	0.021014	0.0422676	0.093732	0.00155343	0.00347475	0.0518428
MYO10	10	0.0001431	0.0229976	0.0898916	0.00959178	0.0160102	0.0010453	0.000280039	3.72673e-05	0.00120282	0.0773492	0.114958	0.00118393	0.00180408	0.0244044	4.71271e-05	0.0056539	0.00125566	0.00459419	0.000124469	0.00522555	0.000258127	0.00665676	0.000943192	0.000486706	0.00960146	0.00796706	0.00331676	1.16562e-05	0.00173624
RGS12	11	0.00786196	0.00662524	1.46887	0.0121462	0.0805636	0.0430374	0.00999471	0.104365	0.00692279	0.00549092	0.0243194	0.0143225	0.00100188	0.0700915	0.00449752	0.0055094	0.0152838	0.0554263	0.00100449	0.00152513	0.00766587	0.00779061	0.0319227	0.00144252	0.215036	0.0248856	0.0021479	0.00127574	0.0034237
RGS14	11	0.00835659	0.112679	0.104668	0.0114736	0.269915	0.0120145	0.0154182	0.0335102	0.0203149	0.0467989	0.0301535	0.007421	0.00331984	0.141506	0.00894528	0.0392103	0.00102555	0.0243135	0.00199516	0.0754088	0.0234991	0.122099	3.97807e-14	0.0228526	0.0227264	0.00481905	0.0030426	0.052741	0.0453161
GRB7	12	0.016856	0.00912585	-7.52385e-15	0.044263	0.615851	0.00258138	0.0107494	0.307485	0.0210078	0.047803	-1.07247e-12	0.0394519	0.0583997	0.0906128	5.09779e-05	0.0370765	0.00455546	0.309816	0.0132892	0.110453	0.0226351	0.34098	0.00500168	0.00566594	0.0962299	0.00324214	0.000399878	0.00213151	0.0578244
GRB10	12	0.0281127	0.0567708	0.184565	0.0175257	0.267102	0.0908503	0.0155689	0.0638614	0.0396681	0.0352244	0.0993488	0.034672	0.231272	0.329234	0.00107406	0.0150204	0.0305614	0.00941428	0.024869	0.108867	0.00494407	0.230239	0.0223009	0.022867	0.0701549	0.0450382	0.0325405	0.000775109	0.0241303
GRB14	12	0.125801	0.0134932	0.00696452	0.00212174	0.0436033	0.00476446	0.00463825	0.00857576	0.404116	1.35494e-11	-1.52408e-12	0.306561	1.57216	0.0800392	-5.49982e-15	8.56277e-13	1.00595e-14	0.0399204	0.00655166	0.324816	8.88879e-13	1.59979e-12	0.00279092	2.49792e-12	-1.09863e-12	1.01465	1.43882e-13	0.00101897	3.65148e-12

## Sheet: KRAS mut75
	Class	Adrenal gland	Appendix	Brain	Colon	Duodenum	Endometrium	Esophagus	Fallopian tube	Fat	Gallbladder	Heart	Kidney	Liver	Lung	Lymph node	Ovary	Pancreas	Placenta	Prostate	Rectum	Salivary gland	Small intestine	Smooth muscle	Spleen	Stomach	Testis	Thyroid	Tonsil	Urinary bladder
ARAF	1	15.5794	17.7423	33.4909	18.4922	80.7047	24.6568	32.9804	15.896	22.3895	87.3461	22.7321	10.642	77.54	52.3844	3.06726	12.9599	12.7636	24.5948	28.3393	37.497	52.4165	31.5792	12.635	15.1797	35.4659	50.0111	10.9747	11.9607	28.761
BRAF	1	1.95143	0.536291	20.2908	1.69951	7.66292	1.77571	1.94502	1.72705	0.379749	2.28895	2.39644	1.10449	7.02431	4.86174	0.675958	1.38336	0.331779	0.536526	4.85268	2.48372	2.64713	3.85907	1.10904	3.66408	2.76646	13.0399	0.970211	0.274409	1.70614
RAF1	1	1.60588	9.01694	8.70504	3.84178	14.482	4.86551	2.84008	3.18379	7.55075	2.18995	13.1137	2.25481	10.9942	6.20922	0.168084	2.25331	1.41758	5.213	2.33845	1.68468	1.65841	9.70035	1.99081	1.03573	3.12979	10.2851	2.03492	0.643455	0.175122
PIK3CA	2	0.0668512	0.0191919	1.60473	0.00993739	0.187903	0.104029	0.0335013	0.0326933	0.181223	0.0521214	0.154949	0.0273696	0.266088	0.790097	0.00191437	0.0108155	0.000629892	0.0742402	0.0299674	0.143592	0.0333878	0.0892218	0.032729	0.0151442	0.0421264	0.088037	0.00331635	0.00143069	0.0533064
PIK3CB	2	0.0354641	0.0625043	0.838897	0.134597	0.950699	0.316996	0.134338	0.088399	0.0547028	0.0893315	0.371901	0.0623601	0.160748	0.239766	0.00426643	0.0368483	0.0275479	0.356541	0.0432371	0.396905	0.843937	0.290787	0.0391854	0.0128645	0.11081	0.0308266	0.0516012	0.0130053	0.0202301
PIK3CD	2	0.00890156	0.205839	0.109123	0.0161193	0.314197	0.074799	0.0354345	0.040098	0.136343	0.23817	0.0235786	0.0301459	0.075491	0.320356	0.0440736	0.0675637	0.00323643	0.0342367	0.00972365	0.0524956	0.0420558	0.172293	0.00163615	0.0973065	0.0397654	0.113788	0.00152568	0.0288064	0.13432
PIK3CG	2	0.0204499	0.252263	0.0796955	0.0518775	1.33532	0.0352568	0.126545	0.0432613	0.0927992	0.0570546	0.908156	0.00306483	0.575066	0.458877	0.0133651	0.0426213	0.00702528	0.00464557	0.0023021	0.0928049	0.0234056	0.606078	0.0745402	0.0599587	0.191019	0.104713	-7.66809e-13	0.0282718	0.173795
PIK3C2B	2	0.0552873	0.0623786	0.16438	0.0493156	0.702396	0.329295	0.45799	0.0503564	0.0128287	0.954878	0.0932073	0.051284	0.0638239	1.47686	0.0250025	0.0174606	0.0019824	0.0959774	0.467347	0.174786	0.769626	0.76904	0.00245816	0.00425748	6.7908	6.51065	0.00453248	0.0107465	0.397646
PIK3C2G	2	-1.23221e-12	4.38379e-13	2.12895e-13	0.000198191	0.0164507	0.0120451	0.018535	-3.37251e-12	0.00182784	0.0724817	-3.58982e-13	0.00202005	0.0407219	0.00101061	8.82067e-05	0.00235715	-1.87817e-15	4.62337e-14	0.00358155	-1.65148e-12	0.0274697	0.0123245	-7.3747e-13	0.00163922	0.00270537	2.73766e-12	0.000917485	-2.59096e-15	0.00803155
PIK3C2A	2	0.0215979	0.0377312	0.284658	0.0412263	0.419914	0.0719827	0.0566953	0.0260757	0.0497634	0.0429744	0.0626091	0.0193165	0.0645955	0.121895	0.00289047	0.0187986	0.00622628	0.04147	0.0136714	0.0639279	0.0212977	0.144552	0.00968315	0.00570958	0.0569364	0.0834433	0.00881139	0.00101766	0.0431897
RALGDS	3	3.42838	3.17836	21.2208	1.00404	9.60779	2.39105	3.36315	2.91131	5.19883	6.11968	5.38289	0.276489	1.50342	11.8366	0.255405	2.77542	0.568737	1.99728	1.34555	2.75881	4.94466	6.48401	0.604964	1.01789	3.94771	0.993397	0.237678	0.104577	4.23135
RGL1	3	0.47248	0.0236529	0.00527867	0.486825	1.37934	0.00454414	0.00444551	0.00550747	1.34714	0.0268507	0.141479	0.00159426	0.00416093	0.112013	0.037015	0.557175	0.000375685	0.00779166	0.00677109	1.20719	0.110743	0.00732714	0.182977	0.470711	0.634861	0.00195152	0.0624942	0.440631	0.0238486
RGL2	3	5.83253	6.42043	7.70483	3.4418	15.653	7.05786	29.3896	4.95683	4.14433	9.54126	10.315	2.63236	5.66002	12.2888	0.630651	4.65819	6.02404	13.6184	5.74012	12.1699	6.75036	8.81823	26.6293	4.95234	9.30647	3.97349	3.17699	0.325943	47.451
RGL3	3	0.019902	1.15676e-13	0.0104265	0.00947454	0.0248475	0.013731	0.00838331	0.0034253	0.0454073	0.0220814	0.00981907	0.00461469	-4.5447e-14	0.0191459	3.79311e-15	-4.95368e-14	0.00106523	0.00479382	0.00566059	0.0212616	5.18946e-13	0.00831991	0.000789807	0.000296308	0.010401	9.68922e-05	0.00992241	2.98736e-05	0.000781321
RGL4	3	-3.19377e-13	0.0336052	6.80953e-14	2.23221e-13	6.83208e-13	-4.13859e-13	4.40318e-12	-8.70089e-13	0.0312813	0.00655859	-8.99295e-14	7.15289e-13	-4.5447e-14	1.15751e-12	0.001782	-4.95368e-14	-4.85558e-16	1.1797e-14	2.70622e-14	-4.26976e-13	5.18946e-13	0.0261952	-1.90689e-13	0.00595292	1.29872e-14	6.98404e-13	-4.46898e-14	0.00167416	0.00438086
MLLT4	4	0.65495	0.700986	6.4762	1.86927	10.9981	2.42034	0.931369	4.45746	1.3002	1.68942	4.78149	1.63141	9.99534	3.83441	0.0318238	1.40836	0.61622	5.5135	1.38783	4.91095	4.20485	8.16014	0.565935	0.761637	3.43782	2.92039	0.600853	0.0670544	0.917199
PLCE1	5	0.011681	0.283534	0.0211072	0.0419945	0.203882	0.196402	0.0310334	0.0348122	0.641223	0.0109231	0.445783	0.0263551	0.034478	0.0600704	4.78588e-13	0.198817	0.000952206	0.00935601	0.0116653	0.184064	0.0102372	0.0757654	0.0173502	0.35033	0.0945223	0.0344704	0.00106598	3.57178e-14	0.00475656
RIN1	6	0.118346	0.0422152	2.46882	0.209774	1.19165	0.259763	0.236439	2.19397	0.240206	0.497425	0.0356071	0.0737321	1.68635	0.571491	0.0114858	0.387819	-2.14286e-13	0.228091	0.152028	0.532222	0.0342731	0.879875	0.159817	0.0448905	1.3124	0.0777578	0.0074892	0.00849789	0.0639907
RIN2	6	0.00695224	0.0305035	0.0445283	0.429634	0.118804	0.138601	0.0777	0.0375385	0.0433822	0.0373386	0.126985	0.00994803	0.123498	0.198374	0.00348854	0.0599346	0.0113062	0.0318195	0.0026704	0.153622	0.0341753	0.430964	0.00345855	0.0294879	0.0698376	0.016063	0.000913	0.006271	0.0394627
RIN3	6	0.0473815	0.46954	0.773541	0.0653271	0.348227	0.184691	0.260277	0.0278173	0.0848409	0.586814	0.0641839	0.0251399	0.521149	0.232468	0.0159991	0.112485	0.0392283	0.0898595	0.0414955	0.328789	0.0562354	0.223953	0.0583309	0.122599	0.146242	0.135832	0.0401459	0.0250503	0.387907
SNX27	6	0.868932	0.872679	15.1283	0.87474	5.93057	1.97252	2.11394	1.13126	1.59692	2.28761	1.71505	1.33401	1.74371	5.04796	0.0391023	0.702179	0.0994055	1.53517	0.438084	3.28809	1.38013	2.72256	0.418286	0.372629	2.16146	1.38788	0.240975	0.0349059	1.10443
TIAM1	7	0.00832336	0.000236043	0.0997359	7.38495e-05	0.0167642	0.00654187	0.0820019	0.00390674	0.00325291	0.00175968	0.000338848	0.00270538	0.0257296	0.00232119	0.000335969	0.00112912	9.513e-05	0.00295319	0.00382758	0.00506638	0.0017537	0.0131885	0.000847786	0.00289684	6.50859e-05	0.0106841	0.000348319	0.00030152	0.00102777
TIAM2	7	-2.42626e-12	8.414e-13	4.11549	0.0245592	0.0266326	0.0270574	3.53892e-11	-6.54619e-12	-4.95664e-13	0.00295793	0.00453653	4.87451e-12	-3.62376e-13	8.14905e-12	3.35863e-14	-3.87091e-13	-3.76311e-15	9.46774e-14	2.07008e-13	-3.07473e-12	4.18716e-12	0.0199832	-1.45583e-12	0.000288594	0.056994	0.00719905	-3.98225e-13	0.000741479	0.0284538
ARHGAP20	7	0.00243738	0.00711667	0.0107387	0.00596545	0.0137805	0.0304485	0.00794964	0.00516206	0.0134485	0.0106235	-8.99295e-14	7.15289e-13	-4.5447e-14	0.00435057	3.79311e-15	0.00560491	0.00315518	0.00135321	0.0018205	0.00357654	5.18946e-13	0.00970375	0.0046795	0.00139849	1.29872e-14	0.00318976	-4.46898e-14	-6.55704e-16	0.011843
ARAP1	7	0.461448	0.674691	0.901766	0.287843	0.918908	0.804038	0.639489	0.439261	1.12509	1.10458	0.38905	0.121121	0.428919	2.58109	0.0255859	0.508873	0.054515	0.360529	0.100067	0.866522	0.213444	0.933885	0.123034	0.372856	0.438986	0.313751	0.0936675	0.0278626	0.67575
ARAP2	7	0.0270842	0.00685295	0.21614	0.00785864	0.0417178	0.00596854	0.0065051	0.0119786	0.0431213	0.00504846	0.00419683	0.00029003	0.018911	0.0493644	0.000416217	0.00627419	0.0013754	0.00277546	0.00016639	0.01201	0.000620278	0.0381622	0.000352833	0.00140585	0.011166	0.0137183	0.00155894	0.000170198	0.00658267
ARAP3	7	0.00834429	0.00566144	0.00758112	0.0172054	0.0297969	0.0533171	0.0660761	0.0202428	0.0230218	0.0247836	0.0894179	0.0041315	0.029716	0.0616278	0.000619302	0.0135385	0.000248913	0.0503422	0.00519398	0.0500444	0.00662981	0.0175777	0.00918428	0.00295398	0.00536765	0.0247777	0.00553237	0.000738552	0.0100092
DGKQ	7	0.0154973	0.0145935	0.860298	0.0299033	0.152274	0.0804634	0.0679406	0.0105069	0.00671682	0.111635	0.0561974	0.053462	0.0143833	0.0537755	0.000718936	0.031764	0.000650873	0.0366243	0.0126712	0.157834	0.0113055	0.328256	0.0336142	0.00681507	0.118731	0.0501106	0.0117394	0.00189024	0.0304606
RASSF1	8	0.0297039	0.00592246	0.00560312	0.00436862	0.0333311	0.00590504	0.0495709	0.000271438	0.00210569	0.131572	0.142248	0.0523936	0.0493263	0.0153956	6.19657e-05	0.00202763	0.0147665	0.00179018	0.00247952	0.00786314	0.104537	0.013704	0.0158235	0.0449393	0.0128055	0.0148844	0.000130269	9.40571e-05	0.108289
RASSF10	8	-1.23221e-12	4.38379e-13	2.12895e-13	8.51716e-13	2.67543e-12	-1.64123e-12	1.73663e-11	0.035583	-2.53351e-13	1.22628e-11	-3.58982e-13	2.66336e-12	-1.80849e-13	0.103258	1.5595e-14	-1.92881e-13	-1.87817e-15	4.62337e-14	1.04774e-13	-1.65148e-12	0.0408463	1.10332e-12	-7.3747e-13	4.07067e-13	0.0664088	2.73766e-12	-1.84522e-13	-2.59096e-15	1.61857e-11
RASSF2	8	0.0607622	0.236613	1.73393	0.0292119	0.512195	0.310925	0.0945928	0.0588662	0.0561745	0.097487	0.1253	0.000269381	0.0272353	0.732925	0.0228963	0.0137598	-4.85558e-16	0.0668834	0.0593192	0.0645889	0.0335845	0.117095	0.0789685	0.084717	0.0841249	0.29967	0.00173247	0.0495871	0.125145
RASSF3	8	0.00645575	0.0105861	0.0334415	0.000422311	0.048133	0.111654	0.0159522	0.00327357	0.00126801	0.153531	0.0387479	0.000492234	0.0758525	0.00866825	0.000241753	0.00125293	0.000286944	0.183981	0.00127646	0.101879	0.00840962	0.00498125	0.0474925	0.000923145	0.264137	0.107837	0.00319757	0.00832539	0.00656727
RASSF4	8	0.000891285	0.014478	0.0436292	0.0320231	0.103181	0.011089	0.0236386	0.00588658	0.101105	0.10752	0.00523891	0.00330938	0.000902716	0.00860164	0.00219067	0.010736	0.000978502	0.00120162	0.00195633	0.0149119	0.0618185	0.0237656	0.000171575	0.0124272	0.0212399	0.0426495	0.0015171	0.000593921	0.0237882
RASSF5	8	4.35789	3.82155	0.25384	2.66077	12.5384	2.2103	4.19039	2.07441	6.34649	6.90753	0.355446	0.346035	0.749625	15.7521	2.12061	39.9595	0.0552236	4.19122	7.50811	23.6344	6.14677	9.30509	0.542507	4.71311	7.19648	18.8821	0.408895	1.94905	9.02091
RASSF6	8	-3.19377e-13	0.00117914	6.80953e-14	0.00217528	0.147281	-4.13859e-13	4.40318e-12	0.00200594	-6.58799e-14	0.0160288	-8.99295e-14	0.00340009	0.0153483	0.00192916	3.79311e-15	0.000357874	0.00596626	0.00508783	0.00631977	0.00392456	0.000632634	0.0143137	-1.90689e-13	1.04524e-13	0.291749	6.98404e-13	0.00054234	6.7202e-05	0.0127121
RASSF7	8	0.0134987	0.089647	2.12895e-13	0.0443986	0.117966	0.0975205	0.0328247	0.231559	5.73207	0.0192487	-3.58982e-13	0.0340345	0.00576209	0.167884	0.00613541	0.0307937	0.00639754	0.037101	0.00341207	0.114367	0.0307608	0.226626	-7.3747e-13	0.0298996	0.14137	0.0352487	0.00481065	0.0012843	0.00793608
RASSF8	8	0.0365514	0.0753035	0.221038	0.0262598	0.0192124	0.242239	0.0795404	0.0842207	0.0239426	0.0275825	0.146222	0.100731	0.00579568	0.106698	0.0015476	0.00857859	0.00380749	0.0331053	0.0144515	0.138175	0.0217464	0.947615	0.0500356	0.00388658	0.0384333	0.0637996	0.0197489	0.000974995	0.0104044
RASSF9	8	0.0447825	4.38379e-13	2.12895e-13	8.51716e-13	0.0853401	0.00459473	0.0864282	0.00195221	-2.53351e-13	0.0380904	0.190365	0.0254974	-1.80849e-13	0.0155689	0.00166009	0.0342613	0.0503589	4.62337e-14	0.0163797	0.0496758	2.03951e-12	1.10332e-12	0.0123048	0.0113196	0.0716844	2.73766e-12	-1.84522e-13	0.00161474	0.0319919
RAPGEF2	9	0.0112656	0.234787	1.11608	0.0127	0.108595	0.0155799	0.011996	0.00634892	0.0105255	0.0163666	0.0670713	0.00303178	0.00828887	0.0481075	0.000304368	0.0259446	0.00178555	0.0452482	0.000850528	0.0484384	0.00948529	0.0341063	0.00380894	0.00681131	0.0622889	0.0157105	0.00214328	0.00104539	0.00538605
RAPGEF3	9	7.26762e-05	9.04128e-14	0.0252432	0.000148718	0.000192025	0.00194716	0.0175863	0.00026663	0.00114563	0.00335074	0.00115686	0.00246904	-3.53827e-14	0.060383	1.73546e-05	0.00105649	5.89287e-05	0.000247881	3.71941e-05	0.103052	0.00340924	0.00153547	0.00157779	0.00012132	0.00399641	0.000911839	0.000874645	-5.10921e-16	0.0484096
RAPGEF4	9	0.0826575	0.00251353	1.0485	0.0126058	0.00836501	0.00953323	0.0165047	0.00221143	0.0567541	0.0150378	0.0280175	0.000403904	0.0688216	0.404851	0.00455779	0.0438036	0.0419069	0.00976392	0.00295004	0.034062	2.03951e-12	0.01252	0.000702526	0.00184195	0.00553904	0.0230242	0.00732625	-2.59096e-15	0.0010838
RAPGEF5	9	0.0217406	0.0246752	0.75135	0.0288552	0.0775287	0.0365326	0.0402887	0.00751888	0.0348814	0.0651356	0.103921	0.050792	0.106535	0.533357	0.00188739	0.0137256	0.00559779	0.154263	0.00463026	0.094282	0.0178555	0.0442734	0.0152327	0.035533	0.0434398	0.0294663	0.0119649	0.00169583	0.0229059
RAPGEF6	9	0.0230617	0.12671	0.0548766	0.0523246	0.242077	0.0183197	0.00771754	0.0364571	0.0223781	0.0661569	0.0251054	0.00895744	0.0142906	0.326811	0.0134186	0.084222	0.0353504	0.0379987	0.00848248	0.0781893	0.0351296	0.107001	0.0096917	0.029916	0.0144699	0.0451009	0.00188625	0.0122842	0.0698758
KRIT1	9	0.00465212	0.00552074	0.131436	0.00637443	0.0369872	0.0162666	0.000804544	0.0110336	0.0128648	0.00870553	0.0293616	0.00276779	0.0236168	0.0325246	0.000607904	0.00492811	0.00016481	0.00863632	0.000943003	0.0193391	0.00483272	0.00759051	0.00335248	0.00454502	0.0391868	0.0366622	0.0023609	0.000931992	0.00450916
RASIP1	9	0.0410956	0.00990104	0.0923638	0.0457986	0.229501	0.144169	0.038649	0.0359626	0.178037	0.0692571	0.356227	0.0395848	0.18278	0.101187	0.00536825	0.0250124	0.00864683	0.315918	0.0151245	0.167009	0.0240658	0.111156	0.0291141	0.0977174	0.0357331	0.0309063	0.0258146	0.00082144	0.0241737
RADIL	9	0.00304079	0.00621298	2.95557e-13	0.00142847	0.00589546	0.0202106	0.021539	0.00826996	-3.35458e-13	0.0179548	-4.82758e-13	0.00184434	0.0267206	0.148506	2.13042e-14	-2.57316e-13	-2.50082e-15	0.0117206	0.00374836	-2.17414e-12	2.73595e-12	0.00644413	-9.79254e-13	5.42511e-13	1.32432e-13	0.0234427	-2.52362e-13	-3.4738e-15	2.16729e-11
APBB1IP	9	0.111393	1.47481	0.490942	0.0384432	2.66131	0.253027	0.188463	0.121081	0.854738	0.200713	0.232179	0.0115383	0.340541	2.1364	0.0458753	0.0924395	0.114893	0.0626121	0.0139682	0.232941	0.155569	1.01625	0.00976538	0.264587	0.10028	0.0344949	0.00385664	0.158789	0.226066
RAPH1	9	0.397952	0.142414	2.10654	0.139342	0.80881	0.375464	0.146657	0.133152	0.116762	0.192184	0.438566	0.15509	1.0268	3.02952	0.0103477	0.18523	0.0172838	0.300546	0.139088	0.474603	0.508964	0.6824	0.0448976	0.327922	2.04742	0.297737	0.272516	0.0137473	0.10281
MYO9A	10	0.00572182	0.00714925	0.147615	0.00518426	0.18075	0.0408715	0.026411	0.0165466	0.00766917	0.221111	0.124634	0.00439153	0.170094	0.0493556	0.000254031	0.0214596	9.59208e-05	0.0237464	0.00170756	0.0290853	0.00411623	0.0277781	0.00330326	0.00213339	0.0134567	0.0681808	0.00216156	3.60819e-05	0.0121926
MYO9B	10	0.0274262	0.107096	2.95832	0.0496802	0.20073	0.0731723	0.0498705	0.0320748	0.0477315	0.0718678	0.0614645	0.003189	0.0435697	0.399675	0.00360592	0.0228873	0.00166559	0.0465169	0.0107315	0.390642	0.0159765	0.153557	0.0136675	0.0329166	0.0670856	0.155951	0.00232686	0.00511661	0.0854013
MYO10	10	0.000217977	0.0356795	0.132659	0.014705	0.0256268	0.00160562	0.000448067	5.72366e-05	0.00184641	0.132534	0.178449	0.0017838	0.00295861	0.0387022	6.995e-05	0.0089115	0.00160345	0.00706494	0.000193153	0.00825499	0.00040992	0.0104485	0.0014664	0.000761202	0.015133	0.0131913	0.00496202	1.715e-05	0.00284591
RGS12	11	0.011943	0.0102064	2.11603	0.0185098	0.126913	0.0656249	0.015917	0.159353	0.010586	0.00935008	0.0374868	0.0215053	0.00163451	0.109896	0.00667185	0.00864669	0.01951	0.0848152	0.00155623	0.00238442	0.0120966	0.0121047	0.0495049	0.00225175	0.336073	0.0409597	0.00320847	0.00187514	0.0055778
RGS14	11	0.0127392	0.175175	0.155628	0.0176207	0.434109	0.0184942	0.0247028	0.0515539	0.0312197	0.0803328	0.0469031	0.0111922	0.00545259	0.225166	0.0132795	0.0618785	0.00130975	0.0374428	0.00309758	0.119491	0.0373871	0.192221	-5.28533e-13	0.0357609	0.0359079	0.00799282	0.00455386	0.0776214	0.07441
GRB7	12	0.0256056	0.0140586	7.6739e-13	0.067453	0.970158	0.00393617	0.017119	0.469494	0.0321243	0.0814002	-7.35109e-13	0.0592371	0.0952759	0.142072	7.56232e-05	0.0581894	0.00581511	0.474092	0.0205886	0.172685	0.0357177	0.5298	0.00775646	0.00884447	0.150395	0.0053363	0.000597328	0.00313299	0.0942059
GRB10	12	0.0427055	0.0874569	0.265881	0.0267076	0.420768	0.138532	0.0247941	0.0975089	0.0606588	0.059981	0.153139	0.0520602	0.377307	0.516205	0.00159331	0.0235737	0.039012	0.0144061	0.0385288	0.170205	0.00780163	0.357735	0.0345837	0.0356951	0.109643	0.0741293	0.0486082	0.00113929	0.0393124
GRB14	12	0.1907	0.020676	0.00986605	0.00321868	0.0678917	0.00722502	0.00736026	0.0130362	0.616136	3.23176e-11	-1.03751e-12	0.459091	2.55473	0.124434	4.95405e-14	-5.40563e-13	-5.31807e-15	0.0608585	0.0101374	0.503905	6.05413e-12	3.50676e-12	0.00431961	1.12892e-12	5.91787e-13	1.6625	-5.86794e-13	0.00149656	4.6045e-11

## Sheet: KRAS mut100
	Class	Adrenal gland	Appendix	Brain	Colon	Duodenum	Endometrium	Esophagus	Fallopian tube	Fat	Gallbladder	Heart	Kidney	Liver	Lung	Lymph node	Ovary	Pancreas	Placenta	Prostate	Rectum	Salivary gland	Small intestine	Smooth muscle	Spleen	Stomach	Testis	Thyroid	Tonsil	Urinary bladder
ARAF	1	17.7773	19.0471	34.1442	19.9873	83.8617	26.3649	36.7749	17.2151	24.9674	97.057	24.4251	11.8719	86.451	55.1237	3.8407	14.4744	14.9855	26.9738	34.1416	39.6024	56.9981	33.3467	14.6565	18.028	37.8306	55.2641	13.0007	14.4692	31.6439
BRAF	1	2.14013	0.560925	20.5225	1.78636	7.84171	1.85226	2.09031	1.81787	0.408582	2.45079	2.50795	1.18956	7.54413	5.01583	0.819739	1.48913	0.381073	0.569914	5.58258	2.56868	2.79312	3.99077	1.23211	4.15981	2.88033	13.9123	1.10255	0.319293	1.81474
RAF1	1	1.85119	9.7539	8.89752	4.18576	15.1205	5.2405	3.19918	3.47618	8.502	2.4591	14.1989	2.53912	12.386	6.57337	0.211819	2.54205	1.67161	5.76858	2.84791	1.7906	1.81903	10.3081	2.33463	1.24347	3.36251	11.4789	2.43409	0.785065	0.194536
PIK3CA	2	0.0908905	0.0261048	2.10005	0.0134382	0.258433	0.140752	0.0470379	0.0442625	0.247198	0.0760577	0.211263	0.0367459	0.380216	1.08644	0.00255422	0.0150209	0.000771787	0.10124	0.0417276	0.197115	0.0463243	0.121924	0.0453436	0.0209706	0.0577968	0.12573	0.00446693	0.00190973	0.0756627
PIK3CB	2	0.0480791	0.0844162	1.07333	0.180918	1.28716	0.425758	0.187674	0.118977	0.0743187	0.12947	0.503465	0.0834317	0.228392	0.325945	0.00568914	0.0509448	0.0337407	0.483733	0.0600958	0.539192	1.1632	0.393355	0.0541399	0.0177774	0.150741	0.0437448	0.0693935	0.0173416	0.0285282
PIK3CD	2	0.0120909	0.27931	0.141671	0.0217535	0.429798	0.100952	0.0496682	0.0541795	0.185729	0.346748	0.0320706	0.0404259	0.107663	0.438795	0.0587931	0.0936918	0.003965	0.0466076	0.0135313	0.0718069	0.0582205	0.23463	0.00226469	0.134651	0.0544001	0.162157	0.00205391	0.0384382	0.190234
PIK3CG	2	0.0276121	0.337401	0.0992829	0.0691525	1.77179	0.046881	0.175552	0.0577538	0.125368	0.0819131	1.2175	0.00408035	0.810609	0.614419	0.0178072	0.0585539	0.00859986	0.00625825	0.00319145	0.124329	0.0319672	0.808806	0.102588	0.0826159	0.256871	0.147286	1.26709e-14	0.0376416	0.242886
PIK3C2B	2	0.0751683	0.0848472	0.215119	0.066689	0.966044	0.445538	0.643046	0.0681761	0.0174991	1.3934	0.127082	0.0688529	0.0911984	2.03079	0.0333591	0.0242499	0.00242897	0.130882	0.65075	0.239935	1.06783	1.05091	0.0034056	0.00589546	9.31688	9.29818	0.00610498	0.0143448	0.564414
PIK3C2G	2	1.29324e-12	-1.84562e-13	1.57434e-13	0.000268012	0.0226255	0.0162971	0.0260242	6.79744e-14	0.00249327	0.105768	-1.81552e-12	0.00271207	0.0581878	0.00138967	0.000117688	0.00327369	1.3297e-13	2.43435e-13	0.00498707	-9.11618e-13	0.0381131	0.0168417	4.6404e-15	0.00226987	0.00371173	2.54571e-12	0.0012358	-1.72009e-14	0.0113999
PIK3C2A	2	0.029428	0.0516054	0.379926	0.05601	0.584968	0.0979506	0.0799093	0.0354638	0.0680878	0.0630393	0.085836	0.0260029	0.0927035	0.169143	0.00385821	0.0261984	0.00763104	0.0567731	0.0190625	0.0884821	0.0297009	0.199121	0.0134431	0.00791839	0.0786367	0.119755	0.0118826	0.00135948	0.0616105
RALGDS	3	4.5509	4.09622	24.5962	1.29564	11.9415	3.06101	4.53527	3.76479	6.8632	8.46437	6.95279	0.360713	2.05299	15.0269	0.339043	3.71575	0.69451	2.61542	1.84457	3.51619	6.51789	8.24177	0.818999	1.38504	5.08562	1.34927	0.31578	0.138316	5.7077
RGL1	3	0.639004	0.031759	0.00664317	0.651107	1.84471	0.00606662	0.00618458	0.00737653	1.82407	0.0386961	0.190412	0.00212674	0.00588396	0.150885	0.0493341	0.767417	0.000459991	0.0105265	0.00939679	1.62622	0.151807	0.00983084	0.252224	0.64935	0.857664	0.00275471	0.0839292	0.587025	0.0334502
RGL2	3	6.78488	6.99492	7.89497	3.77805	16.4188	7.65402	33.4154	5.45322	4.7077	10.8187	11.2494	2.98956	6.43792	13.0847	0.798922	5.30356	7.12888	15.1946	7.05624	13.0136	7.46409	9.42726	31.5313	6.00194	10.0666	4.47567	3.83208	0.400539	53.1836
RGL3	3	0.0271172	-4.74222e-14	0.0139159	0.0128721	0.0346142	0.0186844	0.0118159	0.00465852	0.0621275	0.0323912	0.0134618	0.00621205	-3.90491e-13	0.0265671	-8.39637e-14	-3.64365e-13	0.00130557	0.00656282	0.00789273	0.029428	-1.45554e-13	0.0114607	0.00109648	0.000410938	0.0143651	0.000139057	0.0133808	3.99076e-05	0.00111456
RGL4	3	3.33583e-13	0.0459622	4.14469e-14	1.94587e-13	4.44563e-13	-8.68806e-14	3.86384e-13	1.82175e-14	0.0427999	0.0096208	-4.58709e-13	-5.20703e-13	-3.90491e-13	2.67969e-13	0.00237862	-3.64365e-13	3.34959e-14	4.02963e-14	1.32772e-12	-2.51706e-13	-1.45554e-13	0.036084	1.20322e-15	0.00825586	-4.29995e-14	6.6629e-13	-6.10793e-15	0.00223648	0.00624934
MLLT4	4	0.884695	0.938469	8.08775	2.4938	14.6213	3.22152	1.29297	5.95554	1.75752	2.42778	6.4164	2.17305	14.1005	5.14173	0.0424045	1.93606	0.754377	7.43274	1.92448	6.5881	5.74816	10.9041	0.779189	1.04975	4.62825	4.11135	0.806382	0.0892912	1.28298
PLCE1	5	0.015424	0.361638	0.0241096	0.0536899	0.249479	0.248797	0.0414983	0.0446079	0.84064	0.0149456	0.569818	0.0341721	0.0466428	0.0752209	-4.65934e-12	0.264128	0.00116184	0.01215	0.0159343	0.231545	0.0133582	0.0950782	0.0233682	0.474796	0.12035	0.046346	0.00141181	-4.41139e-13	0.00635082
RIN1	6	0.156576	0.0540508	2.83464	0.269119	1.46641	0.330341	0.317162	2.82086	0.315727	0.68334	0.04569	0.0958215	2.28929	0.719223	0.0152356	0.516702	5.25536e-13	0.297124	0.207945	0.672725	0.04489	1.10935	0.215666	0.0609304	1.67822	0.104941	0.00993067	0.0112244	0.0857631
RIN2	6	0.0094547	0.0415183	0.0584045	0.581316	0.163645	0.187657	0.109146	0.0508502	0.0591977	0.0545204	0.173251	0.0133603	0.17656	0.273074	0.00465477	0.0832739	0.0138536	0.043412	0.00371897	0.21109	0.0474461	0.589487	0.00479277	0.0408404	0.0958926	0.0229539	0.00122994	0.00837153	0.0560468
RIN3	6	0.0642356	0.634144	0.989714	0.0878091	0.471469	0.248058	0.363615	0.0374397	0.115264	0.850483	0.0868897	0.0336347	0.740449	0.316025	0.0213343	0.155517	0.048047	0.121916	0.0576752	0.446656	0.0775097	0.302947	0.0805922	0.16942	0.198941	0.192755	0.0539883	0.0334029	0.54702
SNX27	6	1.18139	1.18702	19.7979	1.1829	8.15665	2.66883	2.9681	1.53159	2.17829	3.33817	2.33837	1.79101	2.49159	6.94131	0.0521715	0.975209	0.121798	2.09347	0.610003	4.51369	1.91488	3.72044	0.579504	0.515991	2.96549	1.9821	0.324579	0.0465934	1.56761
TIAM1	7	0.0113409	0.000322839	0.133115	0.000100332	0.0233536	0.00890186	0.115578	0.00531329	0.00445073	0.00258127	0.000464555	0.00364184	0.0369255	0.00322092	0.000448452	0.00157358	0.000116593	0.00404296	0.0053369	0.00701232	0.00244565	0.0181672	0.00117698	0.0040175	8.98924e-05	0.0153335	0.000469725	0.000402794	0.00146612
TIAM2	7	2.55875e-12	-3.67384e-13	5.2656	0.0330112	0.0360582	0.0363408	2.97577e-12	1.27887e-13	-1.50875e-12	0.00428699	0.00614138	-6.49489e-12	-3.00642e-12	6.27423e-13	-6.67131e-13	-2.80264e-12	2.71281e-13	9.4665e-13	1.04644e-11	-1.05487e-12	-4.51421e-13	0.0270318	9.14008e-15	0.000398808	0.077532	0.0102159	-2.23918e-14	0.00098871	0.040125
ARHGAP20	7	0.00332103	0.00973355	0.0143326	0.00810466	0.0191971	0.0414328	0.0112046	0.00702057	0.0184006	0.0155836	-4.58709e-13	-5.20703e-13	-3.90491e-13	0.00603691	-8.39637e-14	0.0078112	0.00386704	0.00185256	0.00253838	0.00495026	-1.45554e-13	0.013367	0.00649653	0.0019395	-4.29995e-14	0.00457784	-6.10793e-15	-4.38831e-15	0.0168942
ARAP1	7	0.62678	0.915508	1.17074	0.388454	1.257	1.08516	0.896366	0.593519	1.53261	1.60815	0.529167	0.162424	0.611711	3.53535	0.034131	0.705664	0.0667871	0.4908	0.139252	1.18528	0.295484	1.27177	0.170299	0.515952	0.600544	0.447119	0.126097	0.0371789	0.957049
ARAP2	7	0.0368769	0.00935576	0.286534	0.0106603	0.057866	0.00810633	0.00915704	0.0162669	0.0589404	0.00739279	0.00574327	0.000390081	0.027101	0.0682914	0.00055549	0.00873398	0.00168556	0.00379474	0.000231899	0.0165773	0.000863556	0.0524286	0.000489504	0.00194873	0.0153877	0.0196562	0.00210149	0.000227306	0.00937471
ARAP3	7	0.0113124	0.00764615	0.00969973	0.0231265	0.0403423	0.0716103	0.0923105	0.0272451	0.0312772	0.0359195	0.121051	0.00552755	0.0422205	0.0837788	0.000825819	0.0187178	0.000304869	0.0683012	0.00721919	0.0679849	0.00913792	0.0237779	0.0126893	0.00408211	0.0073019	0.0351611	0.00743995	0.000984807	0.0141149
DGKQ	7	0.02107	0.0198501	1.12584	0.040438	0.209431	0.108867	0.0953928	0.014225	0.00916211	0.162902	0.0766216	0.071777	0.0205525	0.0739452	0.000959227	0.0441148	0.000797494	0.0499437	0.0176438	0.216664	0.015686	0.44857	0.04657	0.00943702	0.162897	0.0715654	0.0158122	0.00252315	0.0432355
RASSF1	8	0.0404727	0.00810022	0.00747833	0.00593521	0.0464324	0.00803529	0.0698678	0.000369164	0.00288106	0.193003	0.195019	0.0705294	0.0707901	0.0213632	8.2712e-05	0.00282578	0.0180981	0.00245079	0.00345726	0.0108833	0.145783	0.0188773	0.0219677	0.0623245	0.0176862	0.0213617	0.000175674	0.000125649	0.154476
RASSF10	8	1.29324e-12	-1.84562e-13	1.57434e-13	6.84202e-13	1.51693e-12	-3.27022e-13	1.50785e-12	0.0481748	-7.78986e-13	7.37692e-12	-1.81552e-12	-2.49865e-12	-1.52654e-12	0.141987	-3.30018e-13	-1.41731e-12	1.3297e-13	2.43435e-13	5.20202e-12	-9.11618e-13	0.0566727	-4.915e-13	4.6404e-15	-7.62068e-14	0.091112	2.54571e-12	-1.89268e-14	-1.72009e-14	2.26163e-11
RASSF2	8	0.0827908	0.323618	2.31423	0.0396873	0.713521	0.423092	0.133324	0.0800598	0.0768596	0.143004	0.171784	0.000362626	0.0390865	1.01702	0.030562	0.0191762	3.34959e-14	0.0915645	0.0827105	0.0893969	0.0468357	0.161298	0.109632	0.117491	0.116188	0.430076	0.00233631	0.0662425	0.178521
RASSF3	8	0.0087962	0.0144787	0.0446334	0.000573752	0.0670524	0.151933	0.0224838	0.00445216	0.00173492	0.225215	0.0531227	0.000662619	0.108859	0.0120282	0.000322693	0.00174613	0.000351683	0.251873	0.00177981	0.141009	0.0117277	0.00686169	0.0659336	0.00128027	0.364809	0.154764	0.00431208	0.0111217	0.00936827
RASSF4	8	0.00121441	0.0198017	0.0582307	0.0435066	0.143738	0.0150894	0.0333176	0.00800594	0.138335	0.157721	0.00718246	0.00445491	0.00129552	0.0119358	0.00292411	0.0149621	0.00119927	0.00164504	0.00272777	0.0206395	0.0862098	0.0327372	0.000238196	0.0172348	0.0293352	0.0612092	0.00204588	0.000793409	0.0339341
RASSF5	8	5.39635	4.42503	0.267183	3.10643	13.7689	2.54289	5.11791	2.42857	7.69727	8.47109	0.412227	0.418076	0.919034	17.703	2.7609	48.7633	0.0665675	4.99054	9.77241	26.7222	7.2659	10.513	0.685423	6.0611	8.2652	22.9023	0.518953	2.49469	10.8697
RASSF6	8	3.33583e-13	0.00161273	4.14469e-14	0.00295534	0.205173	-8.68806e-14	3.86384e-13	0.00272814	-2.03241e-13	0.0235127	-4.58709e-13	0.00457701	0.022027	0.00267693	-8.39637e-14	0.000498746	0.00731235	0.00696531	0.00881184	0.00543194	0.000882248	0.0197172	1.20322e-15	-1.95945e-14	0.402945	6.6629e-13	0.00073137	8.97739e-05	0.0181339
RASSF7	8	0.0183528	0.121938	1.57434e-13	0.0600398	0.162245	0.131946	0.046088	0.313501	7.81887	0.0280884	-1.81552e-12	0.0456941	0.00823349	0.230853	0.00818606	0.0427673	0.00783871	0.0505938	0.00475108	0.156996	0.0426794	0.309689	4.6404e-15	0.0414028	0.193958	0.0503404	0.00647966	0.00171433	0.0112644
RASSF8	8	0.049695	0.102428	0.289264	0.0355108	0.0264239	0.327751	0.11168	0.114024	0.032659	0.0402495	0.199365	0.135239	0.0082815	0.146718	0.00206485	0.0119142	0.0046652	0.0451449	0.0201227	0.189679	0.0301724	1.29494	0.0693206	0.00538186	0.05273	0.0911154	0.0266006	0.00130145	0.0147679
RASSF9	8	0.060886	-1.84562e-13	1.57434e-13	6.84202e-13	0.117373	0.0062167	0.12135	0.00264304	-7.78986e-13	0.055583	0.259551	0.0342323	-1.52654e-12	0.0214084	0.00221495	0.0475832	0.0617033	2.43435e-13	0.0228077	0.0681919	-4.881e-13	-4.915e-13	0.0170474	0.0156746	0.0983501	2.54571e-12	-1.89268e-14	0.0021554	0.0454091
RAPGEF2	9	0.0153477	0.321007	1.48763	0.0172492	0.151154	0.0211926	0.0169037	0.00863225	0.0143985	0.0240002	0.0919212	0.00408053	0.0118924	0.0667157	0.000406261	0.0361494	0.00218836	0.0619301	0.00118581	0.0670077	0.0132235	0.0469574	0.00528725	0.00944541	0.0859928	0.0225401	0.0028901	0.00139645	0.00768081
RAPGEF3	9	9.90404e-05	-3.69932e-14	0.0337458	0.000202121	0.000267775	0.00265077	0.0247943	0.000362753	0.00156786	0.00491718	0.00158672	0.00332436	-3.0446e-13	0.0838478	2.31658e-05	0.00147275	7.22256e-05	0.000339454	5.18662e-05	0.142725	0.00475626	0.00211644	0.00219078	0.000168274	0.00552242	0.00130913	0.00117961	-3.4216e-15	0.0690834
RAPGEF4	9	0.112381	0.0034189	1.37213	0.0170467	0.0115049	0.0128985	0.0231736	0.002994	0.0774158	0.0219437	0.0382001	0.000542273	0.0983397	0.556699	0.00608115	0.060836	0.0513472	0.0133148	0.00410774	0.0467582	-4.881e-13	0.0171089	0.000973299	0.0025506	0.00759949	0.032882	0.00986802	-1.72009e-14	0.00153834
RAPGEF5	9	0.0296272	0.0337629	1.00442	0.0392168	0.108112	0.0497338	0.0568017	0.0102295	0.0477369	0.0955861	0.142535	0.0683872	0.152944	0.74062	0.00251938	0.0191335	0.00686089	0.211251	0.00645678	0.130579	0.0249104	0.0610248	0.0211508	0.049285	0.0600271	0.042305	0.0161366	0.00226557	0.0326881
RAPGEF6	9	0.0312649	0.17113	0.0702123	0.0703318	0.327751	0.0246052	0.0107816	0.0490681	0.0304027	0.0958827	0.0339867	0.0119842	0.0203041	0.444277	0.0178933	0.116442	0.0432973	0.0515542	0.0117899	0.106219	0.0484194	0.144743	0.0133904	0.041341	0.0196841	0.064001	0.00253664	0.0163801	0.0985378
KRIT1	9	0.00633781	0.00754812	0.175193	0.00865774	0.0514827	0.0221268	0.00113369	0.0150017	0.0175986	0.0127659	0.0402401	0.00372522	0.0338841	0.0451053	0.00081141	0.00686649	0.00020199	0.0118203	0.00131474	0.0267528	0.00673734	0.0104506	0.00465363	0.00630269	0.0540992	0.0526	0.00318354	0.00124497	0.00643032
RASIP1	9	0.0560036	0.0135475	0.123474	0.0622443	0.320035	0.196265	0.0544899	0.0489273	0.243652	0.101634	0.488589	0.0532977	0.262403	0.140508	0.00716579	0.0348674	0.0105979	0.432627	0.0210907	0.231305	0.0335744	0.153214	0.0404253	0.135536	0.0493777	0.0443724	0.0348154	0.00109741	0.0344973
RADIL	9	0.00413027	0.00843057	3.23588e-13	0.00192777	0.00806455	0.0272771	0.030191	0.0111742	-1.02889e-12	0.0261401	-2.41197e-12	0.00247327	0.0381082	0.20341	-4.41582e-13	-1.88596e-12	1.78572e-13	0.0159557	0.00521618	-1.11122e-12	-5.6902e-13	0.00877566	6.1559e-15	-1.01417e-13	1.19762e-13	0.0334076	-2.2021e-14	-2.29881e-14	3.02905e-11
APBB1IP	9	0.151449	2.00604	0.642479	0.0519864	3.66025	0.342347	0.264614	0.163928	1.16591	0.292889	0.316562	0.0154911	0.486602	2.93771	0.0612083	0.128383	0.140774	0.0853827	0.0194498	0.319768	0.215847	1.38872	0.0135292	0.366382	0.137582	0.049264	0.00519466	0.211957	0.320875
RAPH1	9	0.539507	0.19234	2.69523	0.187296	1.09506	0.504285	0.204884	0.179211	0.158631	0.278536	0.593714	0.207495	1.45888	4.11843	0.0137983	0.256091	0.0211692	0.407762	0.19332	0.644743	0.70151	0.923102	0.0620321	0.453156	2.78522	0.422508	0.36648	0.0183311	0.144981
MYO9A	10	0.00777189	0.00970102	0.191645	0.00699633	0.247252	0.0551618	0.03702	0.0223574	0.0104471	0.321913	0.169521	0.00588907	0.242584	0.0676029	0.000338871	0.0297584	0.000117514	0.0323268	0.00237623	0.0397848	0.00569836	0.0378284	0.00457223	0.00295215	0.0184091	0.097163	0.00290995	4.81463e-05	0.0172681
MYO9B	10	0.0373754	0.146539	3.95476	0.0675198	0.279914	0.0996134	0.0703109	0.043638	0.0653229	0.105465	0.0843027	0.00429373	0.0625496	0.554989	0.00481335	0.031905	0.00204142	0.0637015	0.0149647	0.541031	0.0222891	0.211657	0.0189775	0.045656	0.092702	0.2239	0.00313816	0.0068356	0.121873
MYO10	10	0.00029636	0.0485312	0.173606	0.0198854	0.035246	0.00217241	0.000629114	7.7491e-05	0.00251861	0.1934	0.243304	0.0023949	0.00422758	0.0532184	9.33294e-05	0.0123766	0.00196466	0.00963429	0.000268953	0.0113319	0.000568749	0.0142781	0.00203159	0.00105406	0.0207622	0.0188392	0.00668355	2.28923e-05	0.00403946
RGS12	11	0.0161912	0.0137844	2.70737	0.0248798	0.171829	0.0881408	0.0222366	0.214475	0.0143821	0.0135513	0.0507481	0.028772	0.00232232	0.149397	0.00889669	0.0119545	0.0238959	0.115072	0.00216303	0.00323921	0.0166728	0.0163744	0.0683978	0.0031117	0.457178	0.0581244	0.00431477	0.00250037	0.00786573
RGS14	11	0.0173345	0.238772	0.205143	0.0238705	0.599924	0.0250771	0.0347351	0.0699181	0.0426351	0.117459	0.0640837	0.0150416	0.00780419	0.310683	0.0177208	0.0860523	0.00160497	0.051136	0.00431542	0.164541	0.051974	0.263471	3.32893e-15	0.0495483	0.0493895	0.0114363	0.00613658	0.103643	0.105818
GRB7	12	0.0347138	0.0189871	1.28932e-12	0.0906667	1.31351	0.00528667	0.0239157	0.631898	0.0436438	0.117975	-3.53545e-12	0.0792534	0.135368	0.193137	0.000100841	0.0804502	0.00712237	0.643218	0.0286164	0.234591	0.0492301	0.716674	0.0107166	0.0122222	0.20459	0.00757255	0.000803289	0.00417762	0.132848
GRB10	12	0.0578962	0.118116	0.340183	0.0358989	0.569683	0.186062	0.0346382	0.131238	0.0824105	0.0869319	0.207314	0.0696515	0.536079	0.701746	0.00212462	0.032592	0.0477821	0.0195452	0.0535517	0.231222	0.0107531	0.483918	0.0477821	0.0493271	0.149153	0.105194	0.0653685	0.00151916	0.0554377
GRB14	12	0.257968	0.0277766	0.0124342	0.0043068	0.0908971	0.00965097	0.0102435	0.0174681	0.834526	1.66088e-11	-4.68071e-12	0.612588	3.6142	0.167755	-9.34491e-13	-3.79216e-12	3.81129e-13	0.0822515	0.0140705	0.679334	5.04871e-13	-9.05761e-13	0.00595561	-2.08581e-13	2.05549e-12	2.34788	-1.08466e-14	0.00199394	6.43339e-11

## Sheet: KRAS mut125
	Class	Adrenal gland	Appendix	Brain	Colon	Duodenum	Endometrium	Esophagus	Fallopian tube	Fat	Gallbladder	Heart	Kidney	Liver	Lung	Lymph node	Ovary	Pancreas	Placenta	Prostate	Rectum	Salivary gland	Small intestine	Smooth muscle	Spleen	Stomach	Testis	Thyroid	Tonsil	Urinary bladder
ARAF	1	19.4065	19.8979	34.5453	20.9837	85.7522	27.4798	39.3578	18.0966	26.7872	103.251	25.5303	12.7523	92.38	56.8168	4.53808	15.5275	17.1009	28.599	38.8752	40.9161	59.9954	34.4555	16.1784	20.2539	39.3357	58.6813	14.6381	16.6167	33.5205
BRAF	1	2.27079	0.576316	20.663	1.84164	7.9462	1.90023	2.18334	1.87576	0.427745	2.548	2.57767	1.24693	7.86937	5.10808	0.94183	1.55828	0.426058	0.591539	6.13101	2.61992	2.88403	4.07065	1.31811	4.5178	2.95001	14.4482	1.20189	0.355084	1.88163
RAF1	1	2.0363	10.2405	9.01621	4.41808	15.5058	5.48823	3.44783	3.67424	9.18475	2.63376	14.9165	2.74594	13.3282	6.80065	0.251739	2.74629	1.91556	6.15387	3.27183	1.85738	1.92562	10.6933	2.59851	1.40899	3.51239	12.2683	2.76243	0.908237	0.207375
PIK3CA	2	0.115635	0.0330198	2.57284	0.0169439	0.327772	0.177435	0.0611252	0.0558669	0.314826	0.101114	0.267848	0.0462003	0.499978	1.38178	0.00320758	0.0193986	0.000918887	0.128746	0.0544314	0.250511	0.059501	0.154478	0.0586316	0.0270702	0.0734836	0.164863	0.0056559	0.0024062	0.0988063
PIK3CB	2	0.0609888	0.106026	1.28754	0.226747	1.60787	0.532821	0.242616	0.14929	0.0942637	0.170907	0.633795	0.104531	0.298554	0.409905	0.00714022	0.065484	0.0401558	0.611987	0.0782388	0.67823	1.4841	0.493423	0.0698046	0.0228993	0.190041	0.0569839	0.0877202	0.0218262	0.0370059
PIK3CD	2	0.0153674	0.352449	0.17226	0.0273725	0.542235	0.126946	0.0644299	0.0682478	0.236214	0.459876	0.0405623	0.0507671	0.141291	0.555919	0.0738177	0.120806	0.00472009	0.0591671	0.0176393	0.0909365	0.0746113	0.296259	0.00292553	0.173692	0.0689657	0.212154	0.00259917	0.0484134	0.24786
PIK3CG	2	0.034882	0.419768	0.1163	0.0859642	2.17189	0.0580994	0.225324	0.0718901	0.15811	0.10709	1.51808	0.00508727	1.05103	0.761515	0.0223303	0.0747771	0.0102291	0.00786147	0.00414342	0.154302	0.0404171	1.00139	0.131735	0.106096	0.320223	0.190145	-1.84344e-12	0.0473021	0.312205
PIK3C2B	2	0.0956322	0.107323	0.263548	0.0840862	1.22524	0.561653	0.83563	0.0860501	0.0222864	1.85244	0.161121	0.0865681	0.119925	2.58285	0.0418923	0.0313172	0.00289192	0.166442	0.848868	0.304931	1.37157	1.33151	0.00440362	0.00761024	11.8456	12.1922	0.00772995	0.018074	0.737057
PIK3C2G	2	-6.9249e-15	-3.02619e-13	1.44447e-13	0.000337928	0.0286961	0.0205445	0.0338182	-1.34726e-13	0.00317538	0.140613	-3.86274e-12	0.00340987	0.0765161	0.00176744	0.000147792	0.00422777	-5.20302e-13	-1.60233e-13	0.00650536	4.94634e-14	0.0489543	0.0213385	5.90695e-13	0.0029301	0.00471914	2.50466e-12	0.00156473	9.38235e-13	0.0148869
PIK3C2A	2	0.0375231	0.065638	0.474458	0.070953	0.75143	0.124188	0.104258	0.0449667	0.0869879	0.0842702	0.109435	0.0327809	0.122464	0.217097	0.00484724	0.0339559	0.00908817	0.0724871	0.0249026	0.113386	0.0383491	0.254322	0.0174206	0.010238	0.100652	0.157834	0.0150639	0.0017143	0.0808757
RALGDS	3	5.65215	4.92275	27.1688	1.56208	13.8355	3.66192	5.66051	4.54728	8.46162	10.6704	8.37209	0.44095	2.57961	17.7537	0.423576	4.62522	0.824004	3.1966	2.36654	4.17099	7.96661	9.76359	1.03414	1.75599	6.09361	1.68365	0.394286	0.172637	7.08914
RGL1	3	0.808592	0.0396617	0.00785143	0.812044	2.27784	0.00754759	0.00796088	0.00921149	2.30574	0.0507855	0.238327	0.00265679	0.00765406	0.188079	0.0618864	0.982604	0.000547263	0.0132609	0.0122135	2.02897	0.192631	0.0122345	0.324417	0.834929	1.07396	0.00356911	0.105948	0.738147	0.0431537
RGL2	3	7.51508	7.37879	8.01269	4.00802	16.8844	8.05236	36.2475	5.79379	5.11823	11.6612	11.8748	3.25326	6.97314	13.5862	0.954062	5.7673	8.19726	16.3032	8.17036	13.5508	7.94416	9.81709	35.3587	6.85252	10.5616	4.81289	4.37922	0.466302	57.0318
RGL3	3	0.0345767	-8.05388e-14	0.0173784	0.0163063	0.0444643	0.0236894	0.0154162	0.00590681	0.0793732	0.0433002	0.0171629	0.00783131	1.39841e-11	0.0340991	-1.63635e-13	-1.1984e-12	0.00155486	0.00837932	0.0103108	0.0377109	-9.96102e-13	0.0146378	0.00142091	0.000531321	0.0183868	0.000183272	0.0169633	5.03235e-05	0.00146308
RGL4	3	-1.49095e-15	0.0584603	3.26795e-14	3.68861e-14	-6.89771e-13	-1.40804e-12	4.05445e-13	-3.47517e-14	0.0546806	0.012861	-9.92054e-13	-1.88963e-13	1.39841e-11	-8.33655e-14	0.00298837	-1.1984e-12	-1.32613e-13	-4.24366e-14	3.32003e-13	-1.25059e-14	-9.96102e-13	0.0460873	1.52697e-13	0.0106744	-2.13731e-13	6.90452e-13	-1.41009e-13	0.0028202	0.00820347
MLLT4	4	1.11809	1.16866	9.49427	3.10257	17.9549	3.99624	1.66073	7.41914	2.21779	3.17703	8.00802	2.71063	18.2975	6.38164	0.05318	2.47408	0.897347	9.34344	2.49924	8.18696	7.27409	13.5176	1.00098	1.34852	5.77606	5.31243	1.01721	0.112225	1.65063
PLCE1	5	0.0190579	0.4306	0.0263401	0.0641888	0.28546	0.294866	0.0513808	0.0534334	1.02957	0.0186519	0.679759	0.0415302	0.0580892	0.0878469	-7.99449e-12	0.326346	0.00137733	0.0147352	0.0203671	0.27161	0.016177	0.111406	0.0293554	0.599548	0.142731	0.057288	0.00175724	1.57892e-11	0.00781346
RIN1	6	0.193838	0.064577	3.10889	0.322742	1.68542	0.392854	0.393858	3.38932	0.387638	0.855969	0.0546924	0.116707	2.86046	0.843475	0.0190198	0.640175	-4.36385e-12	0.361376	0.266166	0.792339	0.0545478	1.30504	0.271443	0.0770556	1.99779	0.130169	0.0123751	0.0139906	0.105884
RIN2	6	0.0120319	0.0525511	0.0717078	0.733377	0.207861	0.236726	0.141903	0.064217	0.0754215	0.0725298	0.219802	0.0168033	0.232302	0.347683	0.00584575	0.10759	0.0164946	0.0552334	0.00485206	0.268536	0.0609802	0.747595	0.00619894	0.0527297	0.122017	0.0301168	0.00155754	0.0105489	0.0732361
RIN3	6	0.0814836	0.796483	1.18724	0.110052	0.588939	0.310436	0.470063	0.0469783	0.146197	1.12268	0.109383	0.0421405	0.967918	0.397429	0.0267758	0.1999	0.057182	0.15424	0.0750874	0.561832	0.0988924	0.380016	0.10391	0.218231	0.250808	0.25109	0.0682466	0.0420409	0.709577
SNX27	6	1.50302	1.50145	24.2549	1.49149	10.3451	3.36437	3.85701	1.93313	2.77422	4.4379	2.96469	2.25182	3.27641	8.82826	0.0655168	1.25942	0.145013	2.66226	0.795715	5.7364	2.45956	4.71381	0.749329	0.666074	3.77036	2.59902	0.410973	0.0587064	2.04711
TIAM1	7	0.0144606	0.000410625	0.166236	0.0001271	0.0299992	0.0112864	0.150794	0.00673704	0.00568619	0.00345062	0.000592276	0.00459114	0.0487798	0.00413409	0.000563411	0.00203952	0.000138856	0.005162	0.00697194	0.00898602	0.00315776	0.0232036	0.00152522	0.00519441	0.000115058	0.0202091	0.000595486	0.000507923	0.00192457
TIAM2	7	-1.69246e-14	-5.80017e-13	6.31648	0.0413733	0.0450423	0.0454793	2.9659e-12	-2.66739e-13	-9.46261e-12	0.00565905	0.00773118	-1.85849e-12	1.08408e-10	-2.68536e-12	-1.29097e-12	-8.76228e-12	-1.04727e-12	-2.97115e-13	2.59742e-12	1.31905e-12	-6.64115e-12	0.0339086	1.17029e-12	0.000513709	0.0977456	0.0133077	-1.08728e-12	0.00124439	0.0520489
ARHGAP20	7	0.00423459	0.0123803	0.0178988	0.0102669	0.02466	0.0525314	0.0146187	0.00890181	0.0235083	0.020832	-9.92054e-13	-1.88963e-13	1.39841e-11	0.00774844	-1.63635e-13	0.0101241	0.00460544	0.00236532	0.00331605	0.00634356	-9.96102e-13	0.0170725	0.00841871	0.00250767	-2.13731e-13	0.00603346	-1.41009e-13	2.39266e-13	0.0221769
ARAP1	7	0.796629	1.15524	1.42352	0.488792	1.58583	1.36459	1.16277	0.747632	1.94921	2.1328	0.669282	0.203973	0.802778	4.47901	0.0428532	0.909879	0.079506	0.623057	0.181528	1.50105	0.378671	1.60582	0.219992	0.665547	0.76134	0.584977	0.159573	0.0468272	1.24696
ARAP2	7	0.0469866	0.0118779	0.355453	0.0134834	0.0740122	0.0102582	0.0119314	0.0205945	0.0752233	0.00986454	0.00730871	0.000491327	0.0357468	0.0873844	0.000697787	0.0113066	0.00200722	0.00483867	0.000302799	0.0211843	0.00111307	0.0667829	0.000633881	0.00251826	0.0196517	0.0258624	0.00266305	0.000286556	0.0122849
ARAP3	7	0.0143499	0.00960354	0.0116356	0.0289848	0.0503939	0.0896178	0.119334	0.0341864	0.0396711	0.0474155	0.152387	0.0069254	0.0551908	0.105359	0.00103645	0.0240597	0.000362833	0.0864102	0.00939867	0.0855156	0.0116588	0.0298269	0.0163608	0.00525821	0.0092056	0.0458023	0.00940483	0.00123948	0.0183094
DGKQ	7	0.0268062	0.0251082	1.3793	0.0509871	0.265623	0.13724	0.123962	0.0179544	0.0116687	0.216569	0.0971442	0.0902446	0.0270262	0.0940468	0.00120459	0.0569716	0.000949494	0.0635131	0.0230153	0.275356	0.0201478	0.56834	0.0602174	0.0121819	0.207109	0.09384	0.020021	0.00317909	0.0564604
RASSF1	8	0.051606	0.0103028	0.00933906	0.00751867	0.0596456	0.0101877	0.0911565	0.000468085	0.00368081	0.258004	0.248636	0.088914	0.0935159	0.0274199	0.000103915	0.0036625	0.0215539	0.00312913	0.00451645	0.0139465	0.188232	0.0241105	0.0284674	0.0805822	0.0226375	0.028154	0.000222708	0.000158443	0.20278
RASSF10	8	-6.9249e-15	-3.02619e-13	1.44447e-13	1.36091e-13	-2.89534e-12	-5.3836e-12	1.56813e-12	0.0608049	-4.76464e-12	2.26461e-12	-3.86274e-12	-8.15748e-13	5.46474e-11	0.180586	-6.41311e-13	-4.6049e-12	-5.20302e-13	-1.60233e-13	1.29718e-12	4.94634e-14	0.072793	-2.08602e-12	5.90695e-13	-4.99052e-12	0.115841	2.50466e-12	-5.47679e-13	9.38235e-13	1.72147e-11
RASSF2	8	0.105565	0.411616	2.89005	0.0502755	0.916566	0.536426	0.173948	0.101513	0.0981947	0.191166	0.219013	0.00045715	0.0516344	1.30535	0.0383965	0.0248543	-1.32613e-13	0.116908	0.10805	0.114559	0.0604731	0.206013	0.142069	0.151909	0.148715	0.566828	0.00296182	0.0835317	0.234343
RASSF3	8	0.0112159	0.0184158	0.055739	0.000726824	0.0861332	0.192632	0.0293346	0.00564516	0.00221651	0.301065	0.0677279	0.00083534	0.143806	0.0154383	0.000405414	0.00226317	0.000418836	0.321588	0.00232508	0.180698	0.0151426	0.00876388	0.0854418	0.00165532	0.46694	0.203975	0.00546656	0.0140245	0.0122977
RASSF4	8	0.00154847	0.0251861	0.0727195	0.0551138	0.184642	0.0191314	0.0434694	0.0101512	0.176735	0.21084	0.00915715	0.00561615	0.00171143	0.0153197	0.0036737	0.0193924	0.00142827	0.00210036	0.00356347	0.0264487	0.111312	0.0418126	0.000308673	0.0222837	0.0375477	0.0806719	0.00259363	0.00100049	0.0445451
RASSF5	8	6.28801	4.87238	0.275815	3.44534	14.5751	2.78863	5.85739	2.69905	8.80277	9.64971	0.454423	0.477453	1.05178	19.0472	3.3835	55.9128	0.0779458	5.6202	11.9082	28.8798	8.10981	11.361	0.811059	7.28066	9.03522	25.9675	0.620081	3.01477	12.2747
RASSF6	8	-1.49095e-15	0.00205126	3.26795e-14	0.0037438	0.263558	-1.40804e-12	4.05445e-13	0.00345917	-1.22149e-12	0.0314315	-9.92054e-13	0.00577008	0.0290983	0.00343587	-1.63635e-13	0.000646427	0.00870862	0.00889322	0.0115115	0.00696082	0.00113914	0.0251832	1.52697e-13	-1.2759e-12	0.515752	6.90452e-13	0.000927183	0.000113205	0.0238043
RASSF7	8	0.0233492	0.154238	1.44447e-13	0.0757024	0.205777	0.166334	0.0598907	0.395693	9.95794	0.0373419	-3.86274e-12	0.0574508	0.0108269	0.293609	0.01028	0.0552313	0.00933274	0.0643398	0.00619753	0.199524	0.0548194	0.392377	5.90695e-13	0.0534454	0.246601	0.0660088	0.00820436	0.00216	0.0147099
RASSF8	8	0.0632241	0.12956	0.354386	0.0447746	0.0335136	0.413169	0.145126	0.143918	0.0415938	0.0535094	0.252764	0.170035	0.01089	0.186602	0.00259304	0.0153865	0.00555437	0.0574105	0.026249	0.241061	0.0387548	1.64069	0.0896352	0.00694725	0.0670416	0.119475	0.0336809	0.00163979	0.0192851
RASSF9	8	0.0774617	-3.02619e-13	1.44447e-13	1.36091e-13	0.148865	0.00783689	0.157693	0.00333598	-4.76464e-12	0.0738944	0.329071	0.04304	5.46474e-11	0.0272282	0.00278153	0.0614507	0.0734637	-1.60233e-13	0.0297513	0.0866643	-3.77122e-12	-2.08602e-12	0.0220432	0.0202338	0.125044	2.50466e-12	-5.47679e-13	0.00271574	0.0592988
RAPGEF2	9	0.0195668	0.408151	1.85536	0.0218445	0.194005	0.0268596	0.0220487	0.0109421	0.0183916	0.0320719	0.117152	0.00514331	0.0157056	0.0855796	0.00051039	0.0468427	0.00260617	0.0790514	0.00154896	0.0858218	0.0170682	0.0599438	0.00685068	0.0122112	0.11002	0.0296975	0.00366359	0.00176084	0.0100792
RAPGEF3	9	0.000126306	-6.30109e-14	0.0422099	0.000256138	0.000344327	0.00336233	0.0323592	0.000460119	0.00200355	0.00657605	0.00202383	0.00419177	1.09053e-11	0.107697	2.91052e-05	0.00190936	8.60188e-05	0.000433545	6.77638e-05	0.183016	0.00614366	0.00270487	0.00283946	0.000217596	0.00707216	0.00172608	0.00149557	1.86549e-13	0.0907219
RAPGEF4	9	0.142975	0.00432454	1.68104	0.0214937	0.0145917	0.0162601	0.0301138	0.00377894	0.0985951	0.0291729	0.0484318	0.000681795	0.129315	0.708035	0.00763669	0.0785659	0.0611338	0.0169324	0.00535832	0.0594244	-3.77122e-12	0.021677	0.00125853	0.00329248	0.00966209	0.0431165	0.0124946	9.38235e-13	0.00200888
RAPGEF5	9	0.0377836	0.0429622	1.25635	0.0496976	0.139019	0.0630841	0.0741321	0.0129752	0.0610027	0.127833	0.181801	0.0862312	0.202115	0.951279	0.00316532	0.0248059	0.00817114	0.269806	0.00843586	0.167441	0.0321768	0.0779913	0.0274134	0.0637307	0.0768724	0.0557788	0.0204589	0.00285705	0.0429268
RAPGEF6	9	0.0396599	0.214938	0.084225	0.0881477	0.409413	0.0307926	0.013938	0.0615694	0.0385619	0.12657	0.0427847	0.0150148	0.0265416	0.558718	0.0224572	0.149673	0.0515293	0.065223	0.0153493	0.133609	0.061777	0.181566	0.0172647	0.0532517	0.024816	0.0833704	0.00320656	0.020616	0.12782
KRIT1	9	0.0080801	0.0095972	0.218499	0.0109643	0.0660775	0.0280435	0.00147875	0.0190161	0.0224792	0.0170593	0.0512851	0.00469546	0.0447489	0.0578588	0.00101938	0.00889764	0.000240555	0.0150882	0.00171738	0.0342643	0.00869619	0.0133408	0.0060297	0.00814821	0.0692148	0.0693027	0.00403557	0.00156983	0.00843824
RASIP1	9	0.0714214	0.0172388	0.154444	0.0788792	0.411526	0.24895	0.071115	0.0620599	0.311361	0.135922	0.623189	0.0672044	0.346765	0.180474	0.00900301	0.0452043	0.0126219	0.552543	0.0275552	0.296601	0.0433681	0.195811	0.052395	0.175263	0.0632344	0.0585047	0.0441408	0.00138392	0.0453026
RADIL	9	0.00524952	0.0106382	3.7554e-13	0.00242571	0.0101743	0.0343008	0.0391639	0.0140757	-6.34614e-12	0.0346683	-5.08455e-12	0.00310595	0.0500112	0.257704	-8.56943e-13	-6.07215e-12	-6.95383e-13	0.0202553	0.00679977	2.28194e-13	-4.89725e-12	0.0110807	7.84984e-13	-6.66133e-12	-7.75939e-13	0.0437081	-7.2864e-13	1.25393e-12	2.30568e-11
APBB1IP	9	0.192679	2.53742	0.787119	0.0655482	4.64231	0.431569	0.343862	0.206906	1.48488	0.389379	0.401351	0.0194768	0.639874	3.7363	0.0768652	0.165799	0.167606	0.108581	0.0253712	0.406389	0.277244	1.75952	0.017494	0.472949	0.174924	0.0645973	0.00657733	0.26706	0.419025
RAPH1	9	0.684371	0.241578	3.23314	0.23474	1.3679	0.631096	0.264864	0.224869	0.201203	0.367682	0.747407	0.259968	1.90706	5.17929	0.0173178	0.329177	0.0251941	0.515874	0.251683	0.810998	0.895036	1.15794	0.0799802	0.583714	3.51136	0.550377	0.463267	0.0230716	0.188065
MYO9A	10	0.00987797	0.0122413	0.233024	0.00880349	0.311934	0.0693657	0.0480226	0.0281627	0.0132868	0.426937	0.214408	0.00739554	0.318354	0.0856475	0.00042547	0.0383703	0.000139893	0.041038	0.00309763	0.0503835	0.00730261	0.0477646	0.00590642	0.00380809	0.0233382	0.127121	0.00368247	6.06409e-05	0.022499
MYO9B	10	0.0476649	0.186467	4.94669	0.0855646	0.359936	0.126353	0.0917629	0.0553508	0.0834757	0.141045	0.107527	0.00541407	0.0826592	0.712848	0.00604743	0.0413636	0.00243128	0.0813583	0.0195516	0.693762	0.0287908	0.270504	0.0245966	0.059038	0.118717	0.29521	0.00397872	0.00862022	0.160046
MYO10	10	0.000377042	0.0613868	0.212689	0.0250729	0.0447027	0.00273859	0.000817525	9.78071e-05	0.00320764	0.257113	0.308472	0.00301108	0.0055592	0.0676855	0.000117203	0.0159836	0.00233912	0.0122519	0.000350834	0.0144016	0.000730528	0.0180904	0.00262695	0.00136065	0.0263973	0.0247028	0.00846251	2.88437e-05	0.00527504
RGS12	11	0.0205387	0.0173131	3.24769	0.0311822	0.214641	0.110305	0.0287463	0.269118	0.0182418	0.0178884	0.0638851	0.0360481	0.00303574	0.18788	0.0111659	0.0153663	0.0284392	0.145582	0.00281605	0.00407448	0.0212723	0.0205399	0.0881877	0.00400821	0.576371	0.0757153	0.00545429	0.00314697	0.0102032
RGS14	11	0.0220725	0.302656	0.25308	0.0301512	0.764501	0.0316813	0.0452066	0.0884021	0.0543642	0.156482	0.0814199	0.018931	0.0102803	0.396497	0.0222574	0.111284	0.00191109	0.0651283	0.0056324	0.209766	0.0668903	0.334829	4.23193e-13	0.0639996	0.0629535	0.0150249	0.00777363	0.130628	0.138459
GRB7	12	0.0440348	0.0238477	1.6514e-12	0.113634	1.64078	0.00661609	0.0309171	0.792889	0.0553564	0.155733	-7.301e-12	0.0992957	0.176954	0.242887	0.000126562	0.10341	0.00847652	0.813758	0.0372557	0.295083	0.0628112	0.898994	0.0138173	0.0157435	0.257929	0.00986433	0.00101544	0.00525796	0.172326
GRB10	12	0.073442	0.148354	0.408076	0.0449926	0.711624	0.23285	0.0447785	0.164675	0.104527	0.114755	0.260981	0.0872655	0.700765	0.882508	0.00266654	0.0418934	0.0568667	0.0247274	0.0697189	0.290846	0.0137195	0.607025	0.0616071	0.0635388	0.188039	0.13703	0.0826322	0.00191202	0.0719121
GRB14	12	0.326505	0.0347063	0.0147145	0.00537372	0.112354	0.0120133	0.0131907	0.0218229	1.05522	3.24421e-12	-9.45617e-12	0.76547	4.70356	0.209273	-1.80197e-12	-1.11344e-11	-1.45921e-12	0.103657	0.0182909	0.848194	-7.11999e-12	-5.72708e-12	0.00766195	-1.39214e-11	9.73646e-13	3.04349	-1.49828e-12	0.00250746	4.87789e-11

[truncated: 6 more sheets: KRAS mut150, NRAS mut50, NRAS mut75, NRAS mut100, NRAS mut125, NRAS mut150]
