# Supplementary material for: Predicted ‘wiring landscape’ of Ras-effector interactions in 29 human tissues
Source: NPJ Syst Biol Appl. 2021 Feb 12;7:10. doi: 10.1038/s41540-021-00170-0 (PMC7881153; doi:10.1038/s41540-021-00170-0)
Supplement: Supplementary file 7 — Supplementary Data 6 [file 41540_2021_170_MOESM7_ESM.xlsx]

## Sheet: complexes
Supplementary Table 6. Stimulus-induced complexes (nM) and rewiring (fold factors nM/nM).
		Colon				Liver				Placenta
	Class	w/o stimuli	EGF	Nectin3	EGF+Nectin3	w/o stimuli	EGF	Nectin3	EGF+Nectin3	w/o stimuli	EGF	Nectin3	EGF+Nectin3
ARAF	1	10.0787	19.9109	13.8316	19.8812	35.8982	85.5055	56.0453	56.0453	12.938	27.3453	19.0109	19.018
BRAF	1	1.1017	1.78204	1.39416	1.78036	3.95638	7.4908	5.59092	5.59092	0.335654	0.574938	0.448939	0.449059
RAF1	1	2.00398	4.16804	2.80386	4.16116	4.85501	12.2369	7.75291	7.75291	2.6277	5.85623	3.94702	3.94858
PIK3CA	2	0.00254332	0.17801	0.062502	0.176898	0.0607784	0.219504	0.076474	0.076474	0.0199338	0.509244	0.190089	0.190234
PIK3CB	2	0.0348947	0.0132172	0.0045717	0.0131327	0.0370979	0.365147	0.1257	0.1257	0.0967283	0.106688	0.0393192	0.0393493
PIK3CD	2	0.00414338	0.0213985	0.007439	0.0212628	0.0173029	0.103422	0.0357462	0.0357462	0.00922466	0.049099	0.0181729	0.0181869
PIK3CG	2	0.013696	0.0680763	0.0244078	0.0676646	0.134673	0.779874	0.276318	0.276318	0.00127893	0.00657897	0.00250008	0.00250197
PIK3C2B	2	0.0126216	0.065592	0.0226877	0.0651729	0.0145783	0.087584	0.0301504	0.0301504	0.0257704	0.137926	0.0508317	0.0508707
PIK3C2G	2	5.0724e-05	0.000263603	9.11779e-05	0.000261919	0.00930146	0.0558816	0.019237	0.019237	-5.38039e-13	0	5.40058e-23	0
PIK3C2A	2	0.0104487	0.0550725	0.0188321	0.0547144	0.0146402	0.0889782	0.0303527	0.0303527	0.0110482	0.0598759	0.0218532	0.02187
RALGDS	3	0.285918	1.27802	0.498544	1.27126	0.37468	1.98324	0.753209	0.753209	0.584969	2.73425	1.11762	1.11842
RGL1	3	0.127584	0.640841	0.227837	0.636915	0.000968669	0.0056585	0.00199128	0.00199128	0.00213236	0.0110723	0.00417735	0.00418051
RGL2	3	1.72675	3.76061	2.45682	3.75384	2.39851	6.35389	3.90458	3.90458	6.61188	15.4457	10.1217	10.126
RGL3	3	0.00240131	0.0126566	0.00432795	0.0125744	7.90987e-15	0	6.54643e-23	0	0.00127715	0.00692149	0.00252617	0.00252812
RGL4	3	1.80218e-13	0	4.98296e-25	-1.21161e-25	7.90987e-15	0	0	0	-1.34711e-13	4.16628e-24	3.25887e-24	7.81664e-23
MLLT4	4	0.492597	2.45486	1.36592	3.50499	2.33731	13.5645	8.87678	8.87678	1.51563	7.81475	5.54611	5.92132
PLCE1	5	0.0122399	0.0529894	0.0211947	0.0527204	0.00876163	0.0451114	0.0174978	0.0174978	0.00279355	0.0126819	0.00529836	0.00530211
RIN1	6	0.0606125	0.635286	0.105231	0.633334	0.42542	9.2269	0.85171	2.46038	0.0676142	1.47179	0.128593	0.412779
RIN2	6	0.109828	2.07094	0.197483	2.05899	0.028182	1.83063	0.0583025	0.192659	0.00853558	1.10565	0.016842	0.0655052
RIN3	6	0.0169362	0.29383	0.0303355	0.292277	0.120272	6.43459	0.24793	0.80645	0.0243786	2.05714	0.0479085	0.182033
SNX27	6	0.223876	1.16344	0.632345	1.70008	0.398287	2.39284	1.54322	1.54322	0.4122	2.20614	1.54455	1.65273
TIAM1	7	1.8717e-05	9.86526e-05	5.31912e-05	0.000145336	0.00583145	0.0354417	0.0227447	0.0227447	0.000786775	0.00426392	0.00297143	0.00318196
TIAM2	7	0.00636705	0.0324805	0.0178387	0.0469692	5.53885e-14	0	0	0	-1.11285e-12	0	0	0
ARHGAP20	7	0.00151193	0.007969	0.002725	0.00791718	7.90987e-15	0	0	-7.99183e-24	0.000360515	0.00195381	0.00071309	0.00071364
ARAP1	7	0.0739884	0.382113	0.132839	0.37969	0.0983104	0.587616	0.2031	0.2031	0.0971401	0.517036	0.19137	0.191516
ARAP2	7	0.00199817	0.0104829	0.00359822	0.0104151	0.00429705	0.0260168	0.00890168	0.00890168	0.000741328	0.00400109	0.00146499	0.00146612
ARAP3	7	0.00446055	0.0227548	0.00798956	0.0226127	0.00685792	0.0405776	0.014137	0.014137	0.0136577	0.0719033	0.0268399	0.0268603
DGKQ	7	0.0076533	0.0397728	0.013757	0.0395186	0.00328536	0.0197379	0.00679468	0.00679468	0.0098338	0.0526316	0.019397	0.0194119
RASSF1	8	0.00110722	0.00583586	0.00199558	0.00579791	0.0111795	0.0679453	0.0231779	0.0231779	0.000476932	0.00258473	0.000943361	0.000944089
RASSF10	8	7.31002e-13	0	0	0	2.99506e-14	0	0	0	-5.38039e-13	0	-2.54298e-23	-2.40104e-24
RASSF2	8	0.0074037	0.0390229	0.0133439	0.0387692	0.00617271	0.0375157	0.0127976	0.0127976	0.0178188	0.0965687	0.0352451	0.0352723
RASSF3	8	0.000107034	0.000564148	0.000192911	0.00056048	0.0171915	0.104484	0.0356423	0.0356423	0.0490155	0.265639	0.0969514	0.0970262
RASSF4	8	0.0081162	0.0427784	0.0146281	0.0425002	0.000204595	0.00124346	0.000424177	0.000424177	0.00032013	0.00173494	0.00063321	0.000633699
RASSF5	8	1.02298	3.08193	1.61623	3.07245	0.243823	0.899476	0.444652	0.444652	1.5899	5.12787	2.7333	2.73485
RASSF6	8	0.000551321	0.00290587	0.000993664	0.00288698	0.0034786	0.0211418	0.00721202	0.00721202	0.00135548	0.00734598	0.0026811	0.00268317
RASSF7	8	0.0113631	0.0590522	0.0204256	0.0586748	0.00131614	0.00790717	0.00272201	0.00272201	0.0099618	0.0533167	0.0196495	0.0196645
RASSF8	8	0.00672079	0.0349267	0.0120808	0.0347035	0.00132382	0.00795327	0.00273788	0.00273788	0.00888893	0.0475746	0.0175333	0.0175467
RASSF9	8	7.31002e-13	0	0	0	2.99506e-14	0	8.72416e-24	0	-5.38039e-13	-3.64698e-22	-2.094e-23	-6.04567e-24
RAPGEF2	9	0.00322079	0.0169607	0.0091495	0.0249738	0.00187954	0.0114149	0.00732783	0.00732783	0.0120608	0.0653114	0.0455274	0.0487508
RAPGEF3	9	3.76641e-05	0.000198733	6.78971e-05	0.000197439	6.1774e-15	0	2.59864e-23	0	6.59998e-05	0.000358028	0.000130574	0.000130675
RAPGEF4	9	0.00322627	0.0167663	0.00579931	0.0166592	0.0157198	0.0944422	0.0325113	0.0325113	0.00262166	0.0140314	0.00517118	0.00517515
RAPGEF5	9	0.00730785	0.0385595	0.0131739	0.0383085	0.0241312	0.146791	0.0500394	0.0500394	0.0410734	0.22281	0.0812594	0.0813222
RAPGEF6	9	0.0135653	0.0692013	0.0380062	0.10007	0.00329802	0.019514	0.0126669	0.0126669	0.0103089	0.054273	0.0382275	0.0408646
KRIT1	9	0.00161659	0.00851298	0.00291313	0.00845769	0.00535524	0.0325236	0.011101	0.011101	0.00230198	0.0124657	0.00455247	0.00455598
RASIP1	9	0.0115989	0.061201	0.0209093	0.0608026	0.0414014	0.251847	0.0858515	0.0858515	0.0841152	0.456299	0.166413	0.166542
RADIL	9	0.00036718	0.0018963	0.0010343	0.00276116	0.00612451	0.0366071	0.0236605	0.0236605	0.00315798	0.0168086	0.0117919	0.0126136
APBB1IP	9	0.00983897	0.0511313	0.0176858	0.0508046	0.0777844	0.467316	0.160871	0.160871	0.0168117	0.089978	0.0331607	0.0331862
RAPH1	9	0.0361248	0.184285	0.0647054	0.183134	0.236968	1.40211	0.488488	0.488488	0.081537	0.429267	0.160236	0.160358
MYO9A	10	0.00133258	0.00688213	0.00239252	0.00683849	0.0389865	0.233028	0.0805425	0.0805425	0.00639819	0.0340548	0.0126047	0.0126143
MYO9B	10	0.012582	0.0663881	0.0226815	0.0659559	0.00986894	0.0600333	0.0204646	0.0204646	0.0123854	0.067187	0.0245033	0.0245222
MYO10	10	0.00376352	0.0195583	0.00676504	0.0194333	0.000675788	0.00406003	0.00139764	0.00139764	0.00189697	0.0101528	0.00374174	0.00374461
RGS12	11	0.00479872	0.0244799	0.0134447	0.242062	0.000377216	0.00223195	0.00144879	0.00144879	0.0230101	0.121141	0.0853261	0.0912122
RGS14	11	0.00449294	0.0234752	0.00808446	0.0233242	0.00124175	0.00749324	0.00257056	0.00257056	0.0100236	0.0539043	0.0197924	0.0198076
GRB7	12	0.0174874	0.303392	0.0313227	0.301788	0.021988	1.17637	0.0453263	0.147434	0.128619	10.8533	0.252761	0.96039
GRB10	12	0.00692403	0.120126	0.0124021	0.119491	0.0870759	4.65859	0.179499	0.583863	0.00390831	0.329796	0.00768057	0.029183
GRB14	12	0.000842691	0.0138381	0.00150528	0.013769	0.594267	28.26	1.22194	3.93128	0.0166419	1.12637	0.0326114	0.12193

## Sheet: complexes by class
	Colon				Liver				Placenta
Class	w/o stimuli	EGF	Nectin3	EGF+Nectin3	w/o stimuli	EGF	Nectin3	EGF+Nectin3	w/o stimuli	EGF	Nectin3	EGF+Nectin3
1	13.1844	25.861	18.0296	25.8227	44.7096	105.233	69.3892	69.3892	15.9014	33.7765	23.4069	23.4156
2	0.0783984	0.40163	0.140531	0.399107	0.288372	1.70039	0.593978	0.593978	0.163984	0.869412	0.322766	0.323013
3	2.14265	5.69213	3.18753	5.67459	2.77416	8.34279	4.65978	4.65978	7.20026	18.1979	11.2461	11.2511
4	0.492597	2.45486	1.36592	3.50499	2.33731	13.5645	8.87678	8.87678	1.51563	7.81475	5.54611	5.92132
5	0.0122399	0.0529894	0.0211947	0.0527204	0.00876163	0.0451114	0.0174978	0.0174978	0.00279355	0.0126819	0.00529836	0.00530211
6	0.411253	4.1635	0.965395	4.68468	0.972161	19.885	2.70116	5.0027	0.512728	6.84072	1.73789	2.31305
7	0.0959981	0.495672	0.1788	0.507268	0.118582	0.70939	0.255678	0.255678	0.12252	0.651789	0.242756	0.24315
8	1.05835	3.26701	1.67989	3.25635	0.28469	1.14767	0.529366	0.529366	1.67774	5.60263	2.90693	2.90862
9	0.0869043	0.448713	0.173445	0.486169	0.412662	2.46257	0.872518	0.872518	0.254055	1.3616	0.54647	0.553499
10	0.0176781	0.0928285	0.031839	0.0922277	0.0495312	0.297122	0.102405	0.102405	0.0206806	0.111395	0.0408497	0.0408811
11	0.00929166	0.0479552	0.0215291	0.265387	0.00161896	0.00972519	0.00401935	0.00401935	0.0330336	0.175045	0.105119	0.11102
12	0.0252541	0.437356	0.0452301	0.435048	0.703331	34.095	1.44677	4.66257	0.14917	12.3095	0.293053	1.1115
Tot	17.615	43.4156	25.8409	45.1812	52.6608	187.492	89.4491	94.9665	27.554	87.7239	46.4002	48.1981

## Sheet: fold factors
	Colon			Liver			Placenta
Class	EGF	Nectin3	EGF+Nectin3	EGF	Nectin3	EGF+Nectin3	EGF	Nectin3	EGF+Nectin3
1	1.96148	1.3675	1.95858	2.35371	1.552	1.552	2.12412	1.472	1.47255
2	5.12294	1.79253	5.09076	5.89652	2.05977	2.05977	5.3018	1.96828	1.96978
3	2.65659	1.48766	2.6484	3.00732	1.67971	1.67971	2.5274	1.5619	1.5626
4	4.98352	2.77291	7.11534	5.80346	3.79786	3.79786	5.15611	3.65928	3.90684
5	4.32924	1.73161	4.30727	5.14874	1.99709	1.99709	4.53969	1.89664	1.89798
6	10.1239	2.34745	11.3912	20.4544	2.77851	5.14596	13.3418	3.3895	4.51126
7	5.16335	1.86254	5.28415	5.98227	2.15613	2.15613	5.31985	1.98136	1.98457
8	3.0869	1.58727	3.07682	4.03129	1.85945	1.85945	3.3394	1.73265	1.73366
9	5.1633	1.99581	5.5943	5.96752	2.11436	2.11436	5.35948	2.15099	2.17866
10	5.25106	1.80105	5.21707	5.99867	2.06748	2.06748	5.38644	1.97527	1.97679
11	5.1611	2.31704	28.5618	6.00705	2.48267	2.48267	5.29899	3.18217	3.36081
12	17.3182	1.791	17.2268	48.4765	2.05702	6.62927	82.5202	1.96456	7.45127
In red: top 2,5, or 6 highest values respectively for EGF, Nectin3 and both stimuli.
