# Supplementary material for: Predicted ‘wiring landscape’ of Ras-effector interactions in 29 human tissues
Source: NPJ Syst Biol Appl. 2021 Feb 12;7:10. doi: 10.1038/s41540-021-00170-0 (PMC7881153; doi:10.1038/s41540-021-00170-0)
Supplement: Supplementary file 8 — Supplementary Data 7 [file 41540_2021_170_MOESM8_ESM.xlsx]

## Sheet: Sheet1
Supplementary Table 7. Key effectors for RAS signaling in 29 tissues. Contribution of each of the 56 effectors to Ras binding was analyzed according to a 5%-complex-formation threshold, both for the unstimulated and the stimulated Ras network (data related to Figure 8).
					C%/C% (highest aff)	C%/C% (highest aff)	C%/C% (highest aff)	C%/C% (highest aff)	C%/C% (highest aff)	C%/C% (highest aff)	C%/C% (highest aff)	C%/C% (highest aff)	C%/C% (highest aff)	C%/C% (highest aff)	C%/C% (highest aff)	C%/C% (highest aff)	C%/C% (highest aff)	C%/C% (highest aff)	C%/C% (highest aff)	C%/C% (highest aff)	C%/C% (highest aff)	C%/C% (highest aff)	C%/C% (highest aff)	C%/C% (highest aff)	C%/C% (highest aff)	C%/C% (highest aff)	C%/C% (highest aff)	C%/C% (highest aff)	C%/C% (highest aff)	C%/C% (highest aff)	C%/C% (highest aff)	C%/C% (highest aff)	C%/C% (highest aff)
Effector class	Effector	Effector group	Mebrane binding domain	Intermolecular PPI domain	Adrenal gland	Appendix	Brain	Colon	Duodenum	Endometrium	Esophagus	Fallopian tube	Fat	Gallbladder	Heart	Kidney	Liver	Lung	Lymph node	Ovary	Pancreas	Placenta	Prostate	Rectum	Salivary gland	Small intestine	Smooth muscle	Spleen	Stomach	Testis	Thyroid	Tonsil	Urinary bladder
1	ARAF	ARAF	x		47.2268	44.237	33.9861	57.2166	57.0715	55.075	45.0436	47.3034	44.7219	77.297	40.5789	54.1951	68.1688	51.9271	43.3153	23.9983	57.6388	46.9552	55.5366	48.8942	70.504	44.5196	29.4683	47.1131	54.3355	50.0965	58.5869	75.6805	33.818
1	BRAF	BRAF	x		7.02087		22.1706	6.25433	6.26669			6.12934			5.07891	6.68644	7.51295	5.65561	10.4321				11.0872			6.40574		13.4609	5.05155	16.0404	5.98867
1	RAF1	RAF1	x			21.4916	8.63723	11.3766	9.83066	10.4103		9.06358	14.4626		22.397	11.0259	9.21941	5.89311			6.33622	9.53656				13.0881				9.79979	10.5388
2	PIK3CA	PIK3CA	x	x	8.3103								9.29254				5.85861	5.85142
2	PIK3CB	PIK3CB	x	x						5.35119					5.24862	5.66485					6.77761	7.47023			9.8626						9.69247
2	PIK3CD	PIK3CD	x	x		6.2115							5.64847						35.2392									13.5027				11.6937
2	PIK3CG	PIK3CG	x	x											7.27522				6.95779
2	PIK3C2B	PIK3C2B	x		7.03349					9.52129	14.287			16.3786		8.65652		9.4718	30.1472				35.1183		14.8648	8.84924			22.9602	30.6757		6.30044	9.50873
2	PIK3C2G	PIK3C2G	x
2	PIK3C2A	PIK3C2A	x		10.0556	5.8322		8.96033	5.2729	8.2914	7.98243	5.62994	9.7569		6.41277	11.7356	5.52237		17.2771		11.1831	6.70063	7.34309			6.81139				7.22811	12.2245
3	RALGDS	RALGDS			6.72165	12.8345	10.3846	7.11403		8.79414	12.6107	15.1277	6.14157	13.355	13.9851	5.50784		5.17516	31.3334	13.4893	22.5363	9.15179	16.9204		12.5555	9.59582	7.55138	18.4082	8.55939		9.39721	6.33931	11.3562
3	RGL1	RGL1			17.3762			9.80911					19.4804						19.3572	9.34283				5.4218			7.54091	24.6855			8.43017	40.1168
3	RGL2	RGL2			16.4583	14.6991	7.48186	9.80271	10.2303	14.529	36.8572	13.5676	7.65455	7.64389	16.9346	12.4285		11.2091	8.64462	7.92723	26.7043	23.9961	10.6108	14.5854	8.32256	11.4325	57.8541	14.3991	13.0675		16.0449		50.8693
3	RGL3	RGL3			9.38622								9.03555																		13.4601
3	RGL4	RGL4				5.27344							6.53745						11.6128
4	MLLT4	MLLT4		x	19.7615	8.41656		20.7278	9.6974	16.6258	10.1548	6.44141	17.3686	10.6504	21.0099	31.0229	28.1512	8.4749	15.3707	17.2775	41.5985	5.50058	33.7711	13.6997	20.1674	17.893	16.8805	30.0977	15.0607	16.3892	35.3216	11.1827	7.31468
5	PLCE1	PLCE1	x																									6.35254
6	RIN1	RIN1		x								11.43
6	RIN2	RIN2		x				18.4989		5.05477									6.85867		6.15511					6.01773		6.67386
6	RIN3	RIN3		x		8.89247					5.12354			6.53472			5.8286		13.1356		9.32145							11.7377			7.77902	7.26972	5.22875
6	SNX27	SNX27	x	x	35.9923	19.8091	5.16826	23.4247	12.1813	22.2474	29.837	25.361	32.6789	26.3314	21.7836	29.2091	23.0689	17.7692	38.1954	23.1173	31.3253	26.5815	34.132	18.4317	20.4205	18.0426	28.5277	36.8832	20.5042	20.9361	38.2969	17.1881	19.2781
7	TIAM1	TIAM1	x	x							10.8009
7	TIAM2	TIAM2	x	x
7	ARHGAP20	ARHGAP20	x																		6.08646
7	ARAP1	ARAP1	x	x	26.885	15.0732		11.4266		14.4326	14.821	14.4783	26.4815	14.9154	7.60107	13.6907	6.95584	11.4454	25.5212	15.614	17.2018	10.3999	9.99579	7.41241		8.32025	10.2156	32.795	6.16091	5.52472	21.0806	11.3689	11.5512
7	ARAP2	ARAP2	x	x	6.87751
7	ARAP3	ARAP3	x	x
7	DGKQ	DGKQ	x													8.96418
8	RASSF1	RASSF1	x	x	13.023						7.11558			10.2153	12.1151	22.6838					22.1204				9.31886		7.15499	25.2852					9.86227
8	RASSF10	RASSF10		x
8	RASSF2	RASSF2		x	21.593	20.0701	6.38892	6.75614	6.15019	19.7552	12.0661	11.0044	10.7794	7.96859	11.0797			13.9535	49.2579			9.95338	23.7952			5.72613	24.1919	35.1161	5.99061	18.8212		42.4732	11.0413
8	RASSF3	RASSF3		x						11.4675				11.5428			6.36951					19.662					17.4344		14.1202	8.97411		16.208
8	RASSF4	RASSF4		x				7.29785					16.8204	8.65487					13.819						6.03297			9.50701
8	RASSF5	RASSF5	x	x	10.1194	6.60024		5.80743	6.02637		5.60098		9.3324	5.73399				10.6112	27.228	53.1496		5.77013	12.0198	20.9564	5.74305	8.94604		11.6336	7.51032	12.9373		10.6661	7.27352
8	RASSF6	RASSF6		x																	10.7795								14.9884
8	RASSF7	RASSF7		x								11.2154	6.3194			6.06268			10.4443									6.19879
8	RASSF8	RASSF8		x						7.48908						14.7097										10.2869	5.96013				7.62831
8	RASSF9	RASSF9			5.81983										5.25238						20.1243
9	RAPGEF2	RAPGEF2		x		18.6165									5.90311							6.25668
9	RAPGEF3	RAPGEF3	x	x																				5.95216									6.18384
9	RAPGEF4	RAPGEF4	x	x	9.96127														8.02214		17.5181
9	RAPGEF5	RAPGEF5			12.3784			8.20792		5.81979	7.36698		8.91383	6.9694	11.5621	25.1608	10.4426	13.4319	14.9914		12.6156	20.4017		5.52607			8.59989	25.4898			18.7351	5.04533
9	RAPGEF6	RAPGEF6		x															11.3112		8.49673
9	KRIT1	KRIT1	x	x
9	RASIP1	RASIP1			19.7101			11.6933		15.6389	7.10776	9.09328	26.9134	7.34969	21.9279	22.297	15.6078		31.3555	6.13985	17.9047	26.7697	10.0037	8.70138		6.72274	14.5963	40.031			30.0138
9	RADIL	RADIL		x
9	APBB1IP	APBB1IP	x		12.7083	23.2332			7.78719	7.75688	7.02759	6.63733	26.5738		6.23719		7.27482	12.059	40.9129		33.8267					10.7931		31.8921				40.2922	5.89869
9	RAPH1	RAPH1	x		19.5869					6.18961					6.0583	12.2314	10.3838	9.9071	9.00692			6.449	9.38486		6.51637			24.4922	14.5534		31.09
10	MYO9A	MYO9A	x	x
10	MYO9B	MYO9B	x	x	14.8172	15.2796	8.24274	12.3863		10.123	8.82265	8.28908	11.5414	7.5873	7.75153			11.3383	24.3922	5.66723		9.07407	7.38309	14.8416		8.64962	7.82534	24.3013	6.09646	14.4246		13.3981	9.93998
10	MYO10	MYO10	x	x
11	RGS12	RGS12		x															6.04116
11	RGS14	RGS14				8.97326													24.9411									9.80434				34.8057
12	GRB7	GRB7	x	x								11.5197				5.40804						9.45809
12	GRB10	GRB10	x	x																	9.27596										9.20419
12	GRB14	GRB14	x	x	8.63241								11.2046			20.7023	16.1557													12.318
		Group 1
		Group 2
		Group 3
