# Supplementary material for: Predicted ‘wiring landscape’ of Ras-effector interactions in 29 human tissues
Source: NPJ Syst Biol Appl. 2021 Feb 12;7:10. doi: 10.1038/s41540-021-00170-0 (PMC7881153; doi:10.1038/s41540-021-00170-0)
Supplement: Supplementary file 9 — Supplementary Data 8 [file 41540_2021_170_MOESM9_ESM.xlsx]

## Sheet: Sheet1
Supplementary Table 8. Comparison of tissue turnover and Ras-effector complexes at 20% active Ras.
Tissue	Turnover class	Class 1 (nM)		Class 2 (nM)		Class 3 (nM)		Class 4 (nM)		Class 5 (nM)		Class 6 (nM)		Class 7 (nM)		Class 8 (nM)		Class 9 (nM)		Class 10 (nM)		Class 11 (nM)		Class 12 (nM)
Colon	Fast (days to less than a week)	13.1844		0.0783984		2.14265		0.492597		0.0122399		0.411253		0.0959981		1.05835		0.0869043		0.0176781		0.00929166		0.0252541
Duodenum	Fast (days to less than a week)	67.9738		0.849178		12.4048		2.47859		0.057672		1.67039		0.253039		5.81678		0.878353		0.0843289		0.117242		0.315738
Endometrium	Fast (days to less than a week)	18.2009		0.242231		4.46617		0.63922		0.0584618		0.662427		0.258177		1.09503		0.228055		0.0292954		0.0216847		0.0387819
Esophagus	Fast (days to less than a week)	17.8318		0.208319		13.527		0.228689		0.00823034		0.652013		0.209516		1.49254		0.117959		0.0183649		0.00978047		0.0119656
Rectum	Fast (days to less than a week)	25.1799		0.212188		7.73249		1.16773		0.0513846		1.00144		0.249451		9.73829		0.284357		0.0953053		0.0274179		0.197839
Small intestine	Fast (days to less than a week)	27.2733		0.486135		6.64458		1.96312		0.021354		1.01952		0.313348		4.11973		0.466757		0.0433633		0.0465972		0.207807
Stomach	Fast (days to less than a week)	23.4661		1.65383		5.98764		0.817244		0.0257172		0.896405		0.144969		2.97952		0.544979		0.021638		0.0862672		0.0604393
Lung	Slow (weeks to a year)	39.2361		0.770206		10.158		0.905663		0.0168656		1.38527		0.620778		6.81567		1.54157		0.107455		0.0752168		0.179927
Ovary	Slow (weeks to a year)	7.71285		0.0476826		2.82509		0.346463		0.0525898		0.312993		0.137106		13.2116		0.115299		0.0128145		0.0169816		0.0198864
Prostate	Slow (weeks to a year)	13.897		0.155355		2.45623		0.381205		0.00329806		0.174352		0.0337607		2.37934		0.0518602		0.00343572		0.00126909		0.0189474
Salivary gland	Slow (weeks to a year)	29.7419		0.421644		4.55676		1.03021		0.00278065		0.359093		0.0558276		2.29222		0.182133		0.00483939		0.0117716		0.010486
Testis	Slow (weeks to a year)	34.4444		1.4485		1.87339		0.626746		0.00813527		0.340164		0.0887453		5.98524		0.112926		0.0493153		0.0103219		0.371437
Thyroid	Slow (weeks to a year)	5.7949		0.021084		1.33224		0.180127		0.00032852		0.0862684		0.0336152		0.148338		0.0980582		0.00281116		0.00231174		0.0146898
Urinary bladder	Slow (weeks to a year)	14.6173		0.1803		21.4092		0.203374		0.00116284		0.346836		0.165438		2.9856		0.109177		0.0214854		0.0172057		0.0291464
Adrenal gland, , , , ; and -	If needed	8.77035		0.0580047		3.58779		0.184211		0.00344783		0.29113		0.145435		1.55937		0.194029		0.00922922		0.00686447		0.0725483
Kidney	If needed	6.8802		0.054582		1.27291		0.461931		0.00792988		0.40329		0.050678		0.187013		0.0771529		0.00260488		0.00914119		0.160716
Liver	If needed	44.7096		0.288372		2.77416		2.33731		0.00876163		0.972161		0.118582		0.28469		0.412662		0.0495312		0.00161896		0.703331
Pancreas	If needed	8.51968		0.0249245		3.77705		0.329619		0.000512862		0.0800746		0.0320643		0.0746022		0.12052		0.00179613		0.0111245		0.0239537
Tonsil	If needed	5.19573		0.0265417		0.300815		0.0214261		2.09277e-14		0.0238362		0.0100881		0.698892		0.0602112		0.00164104		0.0252633		0.00183902
Brain	Never/lifetime	52.7442		0.870201		14.5482		2.02824		0.0089039		5.46672		1.79382		0.708447		1.62617		0.862795		0.664209		0.0811247
Heart	Never/lifetime	21.3524		0.410996		6.86444		1.22997		0.128589		0.484467		0.136061		0.29912		0.318838		0.0906378		0.0210783		0.0386588
Smooth muscle	Never/lifetime	6.69884		0.0428967		10.6883		0.152266		0.00487862		0.172467		0.0457134		0.231023		0.0314257		0.00488767		0.0132298		0.0124742
